# Supplementary material for: Expression, Clinical Significance, and Functional Prediction of MNX1 in Breast Cancer
Source: Mol Ther Nucleic Acids. 2018 Sep 27;13:399–406. doi: 10.1016/j.omtn.2018.09.014 (PMC6205149; doi:10.1016/j.omtn.2018.09.014)
Supplement: Document S2. Tables S1 [file mmc2.xlsx]

## Sheet: test set1
Gene symbol	Corr.	P-value	FDR (BH)
MNX1	1	1e-41	1e-37
HOXC11	0.38965	6.00281e-41	6.04933e-37
HOXC10	0.370417	7.05126e-37	4.73727e-33
SRPK3	0.365274	7.78186e-36	3.83403e-32
HOTAIR	0.364839	9.51137e-36	3.83403e-32
ZIC2	0.362602	2.66172e-35	8.94116e-32
CBX2	0.351832	3.37109e-33	9.70633e-30
KLHL5	-0.348718	1.31999e-32	3.32556e-29
NXPH4	0.345338	5.71069e-32	1.27888e-28
HOXB13	0.338943	8.68782e-31	1.75103e-27
OLIG1	0.338123	1.22596e-30	2.24629e-27
C9orf140	0.33555	3.58839e-30	6.027e-27
LDLRAD3	-0.335075	4.37007e-30	6.77529e-27
EFNA3	0.333314	9.04925e-30	1.30277e-26
VPS37B	0.33279	1.12299e-29	1.50892e-26
LHX2	0.323576	4.65667e-28	5.86595e-25
KREMEN2	0.321125	1.22764e-27	1.45547e-24
IDH2	0.31912	2.69561e-27	3.01833e-24
CALML5	0.31887	2.97173e-27	3.15238e-24
ANUBL1	-0.31822	3.82839e-27	3.74835e-24
AKT1	0.318169	3.9055e-27	3.74835e-24
ONECUT2	0.317513	5.04007e-27	4.61739e-24
C17orf93	0.317208	5.67338e-27	4.97161e-24
FUT3	0.31706	6.00975e-27	5.04694e-24
TMEM26	-0.314985	1.33891e-26	1.07943e-23
GGTLC2	0.313772	2.13238e-26	1.653e-23
ENTPD2	0.310518	7.35422e-26	5.48979e-23
B3GNT4	0.310166	8.40118e-26	6.04735e-23
PHF15	-0.309834	9.52219e-26	6.61792e-23
NUDT8	0.305662	4.53431e-25	3.0463e-22
GGCT	0.30557	4.69141e-25	3.05017e-22
SLC4A5	0.305117	5.54908e-25	3.49505e-22
MMP15	0.304019	8.32665e-25	5.08556e-22
AIF1L	0.302716	1.34432e-24	7.96906e-22
TMSB10	0.302127	1.66846e-24	9.60793e-22
NKX2-2	0.301565	2.04919e-24	1.13972e-21
H2AFX	0.301508	2.09226e-24	1.13972e-21
CSNK1G3	-0.301108	2.42072e-24	1.28394e-21
UGCG	-0.300799	2.70878e-24	1.39988e-21
HIVEP3	-0.299797	3.89929e-24	1.96476e-21
EN2	0.299724	4.00406e-24	1.96834e-21
MEX3D	0.299575	4.22554e-24	2.02776e-21
CBR3	0.296844	1.13076e-23	5.30011e-21
NEU4	0.29673	1.178e-23	5.39604e-21
GLI3	-0.296293	1.37709e-23	6.16785e-21
NAGS	-0.295812	1.6357e-23	7.16684e-21
GGT3P	0.294764	2.37546e-23	1.01867e-20
FAM175A	-0.294118	2.98826e-23	1.25476e-20
SLC30A3	0.293598	3.5929e-23	1.47786e-20
CHRM1	0.293411	3.83905e-23	1.54752e-20
ZMYND19	0.293024	4.40137e-23	1.7394e-20
U2AF1	0.292508	5.27963e-23	2.04636e-20
LHX1	0.292134	6.02177e-23	2.28998e-20
DMBX1	0.290931	9.18725e-23	3.35829e-20
ADAM15	0.290917	9.22944e-23	3.35829e-20
GGT1	0.290886	9.33089e-23	3.35829e-20
AGTR1	-0.290586	1.03634e-22	3.60656e-20
BBS12	-0.290582	1.03786e-22	3.60656e-20
UMODL1	0.289768	1.37913e-22	4.71127e-20
SLC37A1	0.289382	1.57727e-22	5.29832e-20
PAQR4	0.289288	1.62978e-22	5.38496e-20
HOXB7	0.288511	2.13434e-22	6.93833e-20
ZNF296	0.288146	2.42235e-22	7.73047e-20
MED13L	-0.288108	2.45473e-22	7.73047e-20
SNX24	-0.287788	2.74173e-22	8.50148e-20
MED27	0.28727	3.27846e-22	1.00117e-19
TMEM132A	0.28705	3.53691e-22	1.06398e-19
C21orf45	0.286838	3.80533e-22	1.12789e-19
RBM24	-0.285839	5.36464e-22	1.55367e-19
SLC4A11	0.285822	5.39604e-22	1.55367e-19
NUDT16P1	-0.285272	6.51564e-22	1.84961e-19
AMH	0.285146	6.80107e-22	1.90383e-19
C20orf46	0.284887	7.43065e-22	2.05157e-19
TRPV6	0.284367	8.87344e-22	2.41681e-19
MCC	-0.283809	1.0732e-21	2.88404e-19
BMPR1B	-0.283535	1.17786e-21	3.12366e-19
C22orf36	0.283109	1.36136e-21	3.5634e-19
ABCD3	-0.282959	1.43256e-21	3.70171e-19
GGTLC1	0.282039	1.95566e-21	4.98941e-19
MVD	0.281741	2.16276e-21	5.44881e-19
WDR34	0.281515	2.33384e-21	5.80723e-19
TYW3	-0.280856	2.91308e-21	7.16013e-19
C11orf84	0.280453	3.33585e-21	8.10049e-19
SHMT2	0.280224	3.60208e-21	8.64286e-19
CDC34	0.280155	3.68642e-21	8.74116e-19
CREBL2	-0.280023	3.85266e-21	9.0291e-19
NMNAT3	-0.279055	5.32436e-21	1.22482e-18
C17orf96	0.279042	5.34778e-21	1.22482e-18
LOC344595	-0.278774	5.84859e-21	1.32447e-18
STC2	-0.278681	6.03178e-21	1.35078e-18
SOHLH1	0.278381	6.66593e-21	1.47639e-18
GBX2	0.278113	7.28701e-21	1.5923e-18
2017-03-08	-0.278088	7.34725e-21	1.5923e-18
PTPLAD2	-0.277604	8.63028e-21	1.85046e-18
C2orf54	0.277254	9.69011e-21	2.05583e-18
MPHOSPH6	0.277196	9.87744e-21	2.07375e-18
TRIM26	0.277049	1.03717e-20	2.15507e-18
ARPC5L	0.276965	1.06629e-20	2.19296e-18
OTP	0.276475	1.25384e-20	2.55265e-18
ZP2	0.276291	1.33209e-20	2.68483e-18
TBX10	0.276104	1.41678e-20	2.82725e-18
CHPT1	-0.275855	1.53837e-20	3.03979e-18
ESRRA	0.275712	1.61234e-20	3.15501e-18
TMEM189	0.275296	1.84861e-20	3.56842e-18
HES6	0.275279	1.85902e-20	3.56842e-18
FAM196A	-0.274889	2.1129e-20	4.01751e-18
DNMT3B	0.274827	2.15658e-20	4.06224e-18
RAET1K	0.274669	2.27064e-20	4.23748e-18
PPP4C	0.27459	2.3304e-20	4.30909e-18
SH3GL1	0.274398	2.48194e-20	4.54758e-18
ASB13	-0.274217	2.63336e-20	4.78157e-18
PSCA	0.273873	2.94635e-20	5.30212e-18
CST9	-0.273409	3.42846e-20	6.11509e-18
HOXC13	0.272826	4.14402e-20	7.28748e-18
CCND1	-0.272816	4.15808e-20	7.28748e-18
ETFA	0.272569	4.50505e-20	7.82753e-18
CHD5	0.272187	5.09995e-20	8.78543e-18
SEC13	0.271942	5.52207e-20	9.43197e-18
MYOF	-0.271388	6.60659e-20	1.11896e-17
RAP1GDS1	-0.270891	7.75675e-20	1.30281e-17
ATP13A5	0.2708	7.98746e-20	1.33047e-17
LOC150622	0.270526	8.72415e-20	1.44127e-17
NANOS1	0.270411	9.05414e-20	1.48363e-17
KCTD5	0.270017	1.02753e-19	1.67016e-17
FA2H	0.269952	1.04914e-19	1.69164e-17
MACF1	-0.269767	1.11343e-19	1.78104e-17
TLE1	0.269628	1.16418e-19	1.84757e-17
FGFR4	0.269294	1.29601e-19	2.04072e-17
HIP1R	0.269102	1.37825e-19	2.15338e-17
ADRM1	0.268867	1.48563e-19	2.30329e-17
STXBP3	-0.268541	1.6488e-19	2.53676e-17
BCL2	-0.268293	1.7845e-19	2.72474e-17
TPRG1	-0.268243	1.81373e-19	2.74855e-17
RASGRF1	0.267957	1.98647e-19	2.98785e-17
RLN2	-0.267528	2.27725e-19	3.39589e-17
C1orf106	0.267508	2.29144e-19	3.39589e-17
IL6ST	-0.267189	2.53594e-19	3.70803e-17
TEAD3	0.267186	2.53887e-19	3.70803e-17
CCDC158	-0.267054	2.64719e-19	3.83842e-17
PTGER3	-0.266831	2.84141e-19	4.09061e-17
LONP1	0.266358	3.3003e-19	4.71755e-17
LOC90246	0.266118	3.56041e-19	5.05352e-17
KMO	0.265528	4.28985e-19	6.03736e-17
DAZAP1	0.265511	4.31347e-19	6.03736e-17
HNRNPAB	0.265157	4.82174e-19	6.70221e-17
RERG	-0.265084	4.93445e-19	6.81191e-17
ABT1	0.264073	6.7792e-19	9.29488e-17
LOC100134229	0.263898	7.1602e-19	9.75094e-17
ULBP2	0.263501	8.10727e-19	1.09666e-16
LOC645323	0.263235	8.81064e-19	1.18386e-16
ZIC5	0.26321	8.8775e-19	1.18494e-16
HMGCLL1	-0.262509	1.10467e-18	1.46477e-16
WDR19	-0.26216	1.23138e-18	1.62212e-16
ZNF341	0.261968	1.3072e-18	1.71082e-16
POP7	0.261938	1.31949e-18	1.71576e-16
TSTA3	0.261773	1.38865e-18	1.78722e-16
SPATA5	-0.261765	1.39218e-18	1.78722e-16
KIAA1109	-0.261732	1.40643e-18	1.79409e-16
NR3C1	-0.261389	1.5642e-18	1.98255e-16
KCTD15	0.261369	1.57384e-18	1.98255e-16
TBC1D7	0.261248	1.63415e-18	2.04574e-16
KIAA1328	-0.261007	1.76099e-18	2.19091e-16
ISL2	0.260626	1.98075e-18	2.44921e-16
FAM110A	0.260532	2.03923e-18	2.50614e-16
PPFIA3	0.260415	2.11435e-18	2.58271e-16
GUK1	0.260305	2.18729e-18	2.65571e-16
CDT1	0.260039	2.3735e-18	2.86455e-16
OSBPL1A	-0.259968	2.42617e-18	2.91068e-16
APH1B	-0.259782	2.56961e-18	3.06452e-16
G6PD	0.259529	2.77725e-18	3.27354e-16
S100A9	0.259529	2.77735e-18	3.27354e-16
TMEM40	0.25944	2.85437e-18	3.34476e-16
NNT	-0.259318	2.96344e-18	3.44319e-16
MVK	0.259308	2.97253e-18	3.44319e-16
AFF3	-0.259238	3.03711e-18	3.49788e-16
EPCAM	0.259045	3.22248e-18	3.69029e-16
PYCR1	0.258969	3.29793e-18	3.75535e-16
DBNDD1	0.258903	3.36544e-18	3.8107e-16
PMM2	0.258473	3.83897e-18	4.32259e-16
PPP1R14B	0.258046	4.37401e-18	4.89767e-16
GCNT4	-0.257982	4.46107e-18	4.96756e-16
WNT3A	0.257541	5.10283e-18	5.65096e-16
PLEKHA3	-0.257439	5.26384e-18	5.79741e-16
DUSP9	0.257098	5.83913e-18	6.39606e-16
DTX2	0.256794	6.40588e-18	6.97895e-16
C4orf6	0.256661	6.66962e-18	7.22721e-16
EPO	0.256596	6.80272e-18	7.33202e-16
C21orf59	0.256527	6.94642e-18	7.44708e-16
KIAA1107	-0.256351	7.32641e-18	7.79542e-16
AHCYL1	-0.256341	7.34869e-18	7.79542e-16
SLC13A3	0.255802	8.65173e-18	9.11753e-16
HOXC9	0.255789	8.68552e-18	9.11753e-16
NBR1	-0.255747	8.79661e-18	9.1863e-16
SPINK8	0.255513	9.44197e-18	9.80942e-16
TRPT1	0.25542	9.71072e-18	1.00369e-15
CEP120	-0.25533	9.97791e-18	1.02605e-15
DMRTC2	0.255105	1.0679e-17	1.09256e-15
B3GAT1	0.254993	1.10437e-17	1.12417e-15
NRIP3	-0.254956	1.11698e-17	1.13129e-15
ABHD11	0.254924	1.12768e-17	1.13642e-15
TTYH3	0.254334	1.34691e-17	1.3506e-15
ATP6V1C2	0.254045	1.46906e-17	1.46578e-15
C11orf46	-0.253839	1.56252e-17	1.55136e-15
PLCB3	0.253671	1.64329e-17	1.62356e-15
MXD3	0.253616	1.67046e-17	1.63956e-15
POT1	-0.253606	1.67576e-17	1.63956e-15
LOC644165	0.253229	1.87576e-17	1.82637e-15
SLURP1	0.253202	1.89062e-17	1.83168e-15
DONSON	0.253178	1.9043e-17	1.83168e-15
CPEB2	-0.253171	1.90847e-17	1.83168e-15
C9orf142	0.25315	1.92075e-17	1.8324e-15
ARX	0.253138	1.9274e-17	1.8324e-15
FPGT	-0.253083	1.95936e-17	1.85403e-15
NT5DC2	0.25278	2.14464e-17	2.01987e-15
RFC2	0.252559	2.29119e-17	2.14785e-15
TRIM44	-0.252494	2.3357e-17	2.17945e-15
ARRDC1	0.25241	2.39486e-17	2.22435e-15
GPI	0.2521	2.6266e-17	2.4284e-15
PCSK6	-0.251791	2.8795e-17	2.65006e-15
NSUN5	0.251519	3.12167e-17	2.85987e-15
MTHFD2	0.251398	3.23636e-17	2.92416e-15
DBI	0.251393	3.24086e-17	2.92416e-15
CHIC1	-0.251386	3.24758e-17	2.92416e-15
FAM5C	0.251383	3.24988e-17	2.92416e-15
COMTD1	0.251221	3.41016e-17	3.05475e-15
LRRC26	0.251043	3.59457e-17	3.20569e-15
PAX7	0.250925	3.72237e-17	3.30503e-15
S100A8	0.25087	3.78344e-17	3.34453e-15
FOXD1	0.25083	3.82885e-17	3.36989e-15
C14orf80	0.250716	3.96036e-17	3.47048e-15
SAMD11	0.250604	4.09311e-17	3.57128e-15
ANKRD34A	0.250331	4.43691e-17	3.85457e-15
SLC2A4RG	0.24984	5.12887e-17	4.42109e-15
SURF6	0.249837	5.13289e-17	4.42109e-15
ASCL2	0.249711	5.32825e-17	4.56982e-15
LYPD6B	-0.24963	5.45593e-17	4.65951e-15
NUTF2	0.249521	5.63463e-17	4.79181e-15
NPY1R	-0.249484	5.69509e-17	4.82288e-15
NRGN	0.249403	5.83379e-17	4.91966e-15
CHAC1	0.249174	6.23851e-17	5.23905e-15
CRYM	0.249046	6.47799e-17	5.41759e-15
DENND5A	-0.248615	7.35102e-17	6.1223e-15
CPLX3	0.248486	7.6348e-17	6.33248e-15
PTPN13	-0.248455	7.70316e-17	6.363e-15
TCF3	0.24827	8.13177e-17	6.68963e-15
BTRC	-0.248189	8.32744e-17	6.82274e-15
SLC25A18	0.248125	8.48483e-17	6.92037e-15
IL17RE	0.248113	8.51526e-17	6.92037e-15
MYCNOS	0.247864	9.15688e-17	7.41193e-15
RPP21	0.247592	9.91485e-17	7.99336e-15
KIAA0528	-0.247401	1.04805e-16	8.41573e-15
EZH2	0.247373	1.05659e-16	8.4506e-15
TRPS1	-0.247345	1.0655e-16	8.48822e-15
LMAN1L	0.247169	1.12134e-16	8.89788e-15
AP1S1	0.247141	1.13043e-16	8.93487e-15
ANKS4B	0.247065	1.15577e-16	9.09946e-15
SLC25A12	-0.246954	1.19375e-16	9.3619e-15
SNX2	-0.246846	1.23193e-16	9.62385e-15
PPAP2C	0.246751	1.26644e-16	9.83809e-15
CCDC85A	-0.246744	1.26912e-16	9.83809e-15
SORCS1	-0.24639	1.40621e-16	1.08591e-14
CEL	0.24626	1.46055e-16	1.12356e-14
LOC157381	0.246	1.57454e-16	1.20665e-14
PNP	0.245784	1.67642e-16	1.27985e-14
ZBTB4	-0.245594	1.77082e-16	1.34683e-14
ST14	0.245443	1.84992e-16	1.4017e-14
SURF2	0.245419	1.86286e-16	1.40622e-14
HMGB3	0.245339	1.9062e-16	1.43356e-14
TTC39C	-0.245326	1.91361e-16	1.43378e-14
HMG20B	0.245268	1.94587e-16	1.45256e-14
PRR7	0.245093	2.04636e-16	1.52193e-14
LRP3	0.245064	2.06392e-16	1.52935e-14
NCRNA00173	-0.244911	2.15693e-16	1.59242e-14
CCNDBP1	-0.244848	2.19614e-16	1.61544e-14
TRAM1L1	-0.244703	2.28985e-16	1.67825e-14
EBP	0.2445	2.4279e-16	1.77298e-14
WDR7	-0.244118	2.70991e-16	1.97178e-14
MRPL41	0.243879	2.90177e-16	2.10378e-14
C5orf41	-0.243864	2.91481e-16	2.10566e-14
CNIH2	0.243707	3.04868e-16	2.19451e-14
SLC7A5	0.243587	3.15587e-16	2.26358e-14
WDR35	-0.243475	3.2588e-16	2.32911e-14
BTBD8	-0.243391	3.33812e-16	2.37738e-14
MFSD2A	0.243052	3.6774e-16	2.60979e-14
FOXP4	0.242901	3.84006e-16	2.71567e-14
MOSC1	0.242638	4.13877e-16	2.91668e-14
STX19	0.242544	4.25165e-16	2.98578e-14
ARFGAP1	0.242517	4.28445e-16	2.99837e-14
HEBP2	0.242453	4.36307e-16	3.04283e-14
CSPG5	0.242086	4.84406e-16	3.36662e-14
CXCL17	0.242072	4.86394e-16	3.36882e-14
SETBP1	-0.241894	5.11565e-16	3.53102e-14
RBM43	-0.241786	5.27601e-16	3.62929e-14
PSMD7	0.241744	5.33933e-16	3.66035e-14
POR	0.24166	5.46739e-16	3.73543e-14
BSG	0.240839	6.90128e-16	4.69917e-14
C6orf155	-0.240684	7.20996e-16	4.89282e-14
HAUS8	0.240668	7.24327e-16	4.89893e-14
AGPAT2	0.240273	8.09672e-16	5.45784e-14
JAKMIP1	0.240234	8.18753e-16	5.50065e-14
MBD5	-0.240021	8.69449e-16	5.82184e-14
FAM73A	-0.240005	8.7342e-16	5.82907e-14
STK32B	-0.239947	8.87737e-16	5.90506e-14
VASN	0.239692	9.53834e-16	6.32385e-14
PAK4	0.23967	9.59878e-16	6.34306e-14
PRSS27	0.239617	9.74044e-16	6.41564e-14
EZH1	-0.239526	9.9939e-16	6.56114e-14
C9orf86	0.239104	1.12525e-15	7.36343e-14
ZDHHC12	0.239061	1.13886e-15	7.42841e-14
PLXNB3	0.238939	1.17873e-15	7.6549e-14
TRAF3IP2	0.238929	1.18181e-15	7.6549e-14
DGKZ	0.23892	1.18498e-15	7.6549e-14
PKMYT1	0.238896	1.19296e-15	7.68179e-14
FBXO3	-0.238864	1.20357e-15	7.72546e-14
FHOD1	0.23876	1.23924e-15	7.92915e-14
NOVA1	-0.238617	1.28999e-15	8.22778e-14
LYPD6	-0.238537	1.31925e-15	8.38784e-14
LAGE3	0.238412	1.36615e-15	8.65872e-14
PLCH1	0.238377	1.37966e-15	8.71696e-14
SYT3	0.238332	1.39724e-15	8.80045e-14
GTF3C5	0.238233	1.43641e-15	9.01898e-14
IMPACT	-0.238156	1.46749e-15	9.18552e-14
ARNT2	-0.238138	1.47476e-15	9.20241e-14
SLC15A2	0.238067	1.50458e-15	9.35954e-14
B4GALNT2	0.23792	1.56738e-15	9.72018e-14
UPK1A	0.237675	1.67842e-15	1.03768e-13
GMPPA	0.237484	1.77011e-15	1.09103e-13
LYPLA2	0.237431	1.79662e-15	1.10399e-13
RSBN1	-0.237333	1.84607e-15	1.13093e-13
LAMA3	-0.237043	2.0017e-15	1.22001e-13
CFL1	0.237035	2.00611e-15	1.22001e-13
CDC42BPG	0.237028	2.00964e-15	1.22001e-13
ANKAR	-0.237006	2.02201e-15	1.22383e-13
MAGI2	-0.236879	2.0949e-15	1.26415e-13
TXN	0.236857	2.10766e-15	1.26805e-13
C2orf7	0.236816	2.13178e-15	1.27875e-13
SMAD4	-0.236788	2.14847e-15	1.28494e-13
NDFIP1	-0.236743	2.17552e-15	1.29727e-13
FBXL6	0.2367	2.20158e-15	1.30893e-13
MYCN	0.23666	2.22604e-15	1.31959e-13
SIK3	-0.236523	2.31268e-15	1.36692e-13
GLYATL2	0.236447	2.36201e-15	1.392e-13
PFKL	0.236385	2.40268e-15	1.41184e-13
SUSD3	-0.236178	2.54484e-15	1.49102e-13
KTELC1	-0.23616	2.55718e-15	1.49391e-13
KIF22	0.236067	2.62372e-15	1.52835e-13
GIGYF2	-0.236043	2.6415e-15	1.53428e-13
RPS6KB2	0.236021	2.65797e-15	1.53941e-13
ITPR1	-0.235965	2.69946e-15	1.55896e-13
FAM96B	0.235933	2.72344e-15	1.56831e-13
SNRPC	0.235815	2.81338e-15	1.61549e-13
SYBU	-0.235782	2.83911e-15	1.62563e-13
RNF126	0.235741	2.87135e-15	1.63943e-13
CENPN	0.235718	2.88974e-15	1.64528e-13
SF3A2	0.235665	2.93258e-15	1.66496e-13
SUV420H2	0.235438	3.12258e-15	1.76785e-13
KATNAL1	-0.235226	3.31055e-15	1.86902e-13
COX4I1	0.235154	3.37726e-15	1.90136e-13
FAM114A2	-0.235133	3.39668e-15	1.90697e-13
SLC25A1	0.235107	3.42119e-15	1.91539e-13
PFKP	0.235026	3.49835e-15	1.95316e-13
SCUBE2	-0.234939	3.58343e-15	1.99506e-13
TUBB2C	0.234929	3.59319e-15	1.99506e-13
FOXRED1	0.234777	3.74655e-15	2.0745e-13
KIAA0494	-0.234585	3.94989e-15	2.1811e-13
PCBP4	0.234501	4.04208e-15	2.22591e-13
DPF1	0.234475	4.07099e-15	2.23571e-13
DTWD1	-0.23445	4.09896e-15	2.24496e-13
CACNA1B	0.234367	4.19387e-15	2.29072e-13
CTNNBIP1	0.234031	4.59797e-15	2.50465e-13
GPC2	0.233986	4.65571e-15	2.52927e-13
SGSM3	0.233975	4.66919e-15	2.52977e-13
MIER1	-0.23395	4.70212e-15	2.54078e-13
ALKBH8	-0.233892	4.77663e-15	2.57414e-13
AHNAK	-0.233869	4.80741e-15	2.58382e-13
QRFP	0.233707	5.02516e-15	2.69367e-13
C9orf69	0.233637	5.12265e-15	2.73865e-13
MRPL2	0.23347	5.36226e-15	2.85916e-13
KIAA1267	-0.233331	5.5699e-15	2.96204e-13
SGTA	0.233247	5.69994e-15	3.02322e-13
PLAC2	0.233233	5.72147e-15	3.02667e-13
CGGBP1	-0.233215	5.75017e-15	3.03389e-13
CDON	-0.23313	5.8854e-15	3.09714e-13
MYOZ3	-0.232932	6.21073e-15	3.25982e-13
C16orf61	0.232775	6.48262e-15	3.39369e-13
2017-09-10	-0.232609	6.78245e-15	3.54146e-13
CST9L	-0.232447	7.08875e-15	3.69183e-13
AKAP10	-0.232228	7.52415e-15	3.90848e-13
HTR7P1	-0.232091	7.8109e-15	4.04701e-13
RALY	0.231836	8.37141e-15	4.3263e-13
ARHGEF6	-0.231627	8.85927e-15	4.56671e-13
ALDH3A2	-0.231489	9.19544e-15	4.72791e-13
ZNF37A	-0.231464	9.25927e-15	4.74861e-13
CHFR	0.231231	9.86212e-15	5.04495e-13
ASS1	0.231148	1.00867e-14	5.14679e-13
ZNF655	-0.230632	1.15945e-14	5.90117e-13
XRCC3	0.230538	1.18953e-14	6.03902e-13
MYBL2	0.230391	1.2374e-14	6.26631e-13
ARF1	0.23032	1.26136e-14	6.37159e-13
BUD31	0.230268	1.27937e-14	6.44642e-13
PPARD	0.230196	1.30415e-14	6.55492e-13
C6orf136	0.230155	1.31877e-14	6.6119e-13
TRAF6	-0.230077	1.34692e-14	6.73626e-13
ZNF483	-0.230036	1.36156e-14	6.79261e-13
EGOT	-0.230005	1.37321e-14	6.83383e-13
ACOT8	0.22996	1.38979e-14	6.89933e-13
SIVA1	0.229891	1.4158e-14	7.01118e-13
ZNF396	-0.229515	1.56646e-14	7.73823e-13
DNAJC24	-0.229471	1.58485e-14	7.80992e-13
C6orf153	0.229399	1.61596e-14	7.94384e-13
SMTN	0.229166	1.72027e-14	8.436e-13
HN1	0.229062	1.76881e-14	8.65302e-13
CYBRD1	-0.229008	1.79482e-14	8.759e-13
CLSTN2	-0.22898	1.80833e-14	8.80358e-13
ZDHHC21	-0.228792	1.90127e-14	9.23377e-13
SEC61B	0.228699	1.94957e-14	9.44556e-13
MRPS25	0.228651	1.97477e-14	9.54471e-13
HRASLS	0.228528	2.04065e-14	9.83957e-13
DPYSL5	0.228425	2.09744e-14	1.00892e-12
PGR	-0.228369	2.12926e-14	1.02064e-12
NCS1	0.228364	2.13192e-14	1.02064e-12
GRIN1	0.228271	2.18545e-14	1.04146e-12
RFC1	-0.228271	2.18575e-14	1.04146e-12
WDR5	0.228135	2.26634e-14	1.07731e-12
C17orf68	-0.228043	2.32276e-14	1.10153e-12
C19orf23	0.227949	2.38175e-14	1.12686e-12
ONECUT1	0.227922	2.39867e-14	1.13221e-12
BRSK2	0.227894	2.41706e-14	1.13822e-12
FAM21C	-0.227666	2.56797e-14	1.20647e-12
CHM	-0.227636	2.58883e-14	1.21344e-12
CSF1	-0.227622	2.59852e-14	1.21515e-12
TMEM101	-0.227491	2.69062e-14	1.25333e-12
DAPK3	0.227483	2.69657e-14	1.25333e-12
PIK3C3	-0.227479	2.69882e-14	1.25333e-12
MAST4	-0.227389	2.76457e-14	1.28092e-12
ABCC2	0.227371	2.7778e-14	1.2841e-12
ZNF585B	-0.227321	2.81498e-14	1.29357e-12
DOLPP1	0.227321	2.81511e-14	1.29357e-12
PLCXD1	0.227318	2.81756e-14	1.29357e-12
LANCL1	-0.227305	2.82686e-14	1.29489e-12
CX3CR1	-0.227219	2.89222e-14	1.32183e-12
FAM120A	-0.227151	2.94469e-14	1.34276e-12
VAX2	0.227133	2.95907e-14	1.34628e-12
MRPS30	-0.227105	2.98137e-14	1.35337e-12
EIF4EBP1	0.227064	3.01397e-14	1.36509e-12
BFSP1	0.226958	3.09964e-14	1.40075e-12
SLC35A2	0.226842	3.19643e-14	1.44125e-12
TEAD1	-0.226751	3.27453e-14	1.47317e-12
C15orf33	-0.226498	3.50208e-14	1.57002e-12
PDF	0.226494	3.50539e-14	1.57002e-12
RGS22	-0.226451	3.54547e-14	1.58446e-12
RIPK3	-0.226272	3.71791e-14	1.65784e-12
GPATCH8	-0.226129	3.86034e-14	1.71755e-12
MTX3	-0.225917	4.0829e-14	1.81257e-12
RPP25	0.225799	4.21212e-14	1.86583e-12
PPP1R10	0.225765	4.24976e-14	1.87837e-12
RFX3	-0.225694	4.33003e-14	1.9093e-12
PLSCR4	-0.225687	4.33867e-14	1.9093e-12
DENND4A	-0.225418	4.65787e-14	2.0453e-12
PSMA7	0.225333	4.76282e-14	2.08684e-12
DBNDD2	-0.225271	4.84157e-14	2.11674e-12
S100A7A	0.225261	4.85374e-14	2.11747e-12
POLK	-0.225175	4.96487e-14	2.16127e-12
DYNLT3	-0.225098	5.06597e-14	2.20053e-12
PDLIM5	-0.22503	5.15758e-14	2.23551e-12
BBS10	-0.224904	5.33101e-14	2.30572e-12
NARG2	-0.22483	5.43683e-14	2.34645e-12
RNF39	0.224793	5.48914e-14	2.36397e-12
GALNT4	-0.224747	5.55608e-14	2.38769e-12
RASSF8	-0.224668	5.67266e-14	2.4326e-12
APRT	0.224609	5.7612e-14	2.46533e-12
FAM171A2	0.224474	5.96817e-14	2.54849e-12
DNLZ	0.224383	6.11293e-14	2.60478e-12
RNF114	0.224367	6.13915e-14	2.61043e-12
ZNF484	-0.224324	6.20826e-14	2.63426e-12
C20orf151	0.224283	6.27426e-14	2.65667e-12
SLC12A1	0.224148	6.50101e-14	2.74692e-12
NDUFB11	0.22412	6.54938e-14	2.76156e-12
KIF1A	0.22406	6.65296e-14	2.79938e-12
DDX49	0.223933	6.87747e-14	2.88782e-12
FIBCD1	0.223866	6.9979e-14	2.93228e-12
WDR85	0.223836	7.05362e-14	2.9495e-12
CDK4	0.223825	7.07326e-14	2.95107e-12
RND2	-0.223818	7.08666e-14	2.95107e-12
GALE	0.22378	7.15792e-14	2.97459e-12
BHLHE40	-0.223711	7.28827e-14	3.02253e-12
COL13A1	0.223508	7.68466e-14	3.18037e-12
S100A11	0.223298	8.11632e-14	3.35214e-12
ZNF214	-0.22328	8.15583e-14	3.36157e-12
ZNF546	-0.223267	8.18379e-14	3.36621e-12
NCLN	0.223191	8.34763e-14	3.42661e-12
SIX2	0.223151	8.43417e-14	3.45509e-12
DDC	0.223127	8.48776e-14	3.47e-12
STAP2	0.223079	8.5935e-14	3.50612e-12
GLCE	-0.222938	8.91473e-14	3.62983e-12
TCAP	0.222891	9.02431e-14	3.66704e-12
CYFIP2	-0.222876	9.06161e-14	3.67478e-12
MRPL18	0.22283	9.17001e-14	3.71128e-12
FGF10	-0.222736	9.3964e-14	3.79528e-12
EDC4	0.222723	9.42713e-14	3.80008e-12
KLHDC5	-0.222703	9.47771e-14	3.81284e-12
SLC37A4	0.222505	9.97763e-14	4.00596e-12
NTRK2	-0.222485	1.00302e-13	4.01657e-12
C13orf27	0.22248	1.00439e-13	4.01657e-12
GATA5	0.222465	1.00833e-13	4.02435e-12
PION	-0.222389	1.02822e-13	4.09562e-12
NEBL	-0.222131	1.09959e-13	4.37125e-12
SULF2	-0.222059	1.12009e-13	4.44396e-12
GLIPR1L2	-0.222017	1.1325e-13	4.48438e-12
SLC26A6	0.222004	1.13637e-13	4.4909e-12
PMPCA	0.221867	1.17731e-13	4.64357e-12
SURF4	0.221728	1.22058e-13	4.80484e-12
ZNF619	-0.221462	1.30745e-13	5.13677e-12
EGFL7	0.221303	1.3623e-13	5.34188e-12
KLHL11	-0.221265	1.37571e-13	5.38398e-12
MUCL1	0.221255	1.37924e-13	5.38732e-12
ZNF598	0.221209	1.39561e-13	5.44071e-12
SLC27A2	-0.221167	1.41087e-13	5.48959e-12
CNST	-0.22097	1.48459e-13	5.76528e-12
PRR19	0.220905	1.50963e-13	5.85125e-12
SEMA4F	-0.220869	1.52355e-13	5.89387e-12
SH2B2	0.220813	1.5459e-13	5.96365e-12
ARHGDIG	0.220808	1.5475e-13	5.96365e-12
FBRSL1	0.220789	1.55516e-13	5.98172e-12
ZNF788	-0.220775	1.56108e-13	5.99305e-12
GRB7	0.220651	1.61161e-13	6.17527e-12
LIFR	-0.220377	1.72939e-13	6.61403e-12
CLASP2	-0.220362	1.73612e-13	6.6272e-12
ZC3H6	-0.220347	1.74251e-13	6.63899e-12
TROAP	0.220337	1.74698e-13	6.64346e-12
LSM7	0.220274	1.77571e-13	6.74e-12
CPEB4	-0.220266	1.77941e-13	6.74134e-12
ZNF397OS	-0.220257	1.78334e-13	6.74357e-12
SIRT6	0.220106	1.85402e-13	6.99772e-12
RRM2	0.219962	1.92384e-13	7.24765e-12
COPE	0.219854	1.9779e-13	7.43741e-12
CASC4	-0.219846	1.98196e-13	7.43882e-12
IYD	0.219831	1.98951e-13	7.45327e-12
RRBP1	0.219651	2.08365e-13	7.78761e-12
GJA1	-0.219645	2.08649e-13	7.78761e-12
TCP11L2	-0.219488	2.1721e-13	8.09218e-12
MARS	0.219472	2.1811e-13	8.11073e-12
PCGF5	-0.219451	2.19302e-13	8.12907e-12
DHX8	-0.219449	2.1941e-13	8.12907e-12
FAM54A	0.219403	2.21987e-13	8.20945e-12
SOX5	-0.219328	2.263e-13	8.35364e-12
CGRRF1	-0.219298	2.28051e-13	8.39513e-12
PSMB7	0.219294	2.28258e-13	8.39513e-12
TLX2	0.219258	2.30362e-13	8.45711e-12
SNRPG	0.219233	2.3186e-13	8.49662e-12
TP53BP1	-0.21913	2.38077e-13	8.70768e-12
CDK16	0.219123	2.38484e-13	8.70768e-12
DHTKD1	0.219021	2.4478e-13	8.9214e-12
INF2	0.218898	2.52561e-13	9.18839e-12
GNAS	0.218757	2.61834e-13	9.50859e-12
SEC24B	-0.218741	2.62915e-13	9.52028e-12
C8orf4	-0.218738	2.63101e-13	9.52028e-12
NAA10	0.218691	2.6626e-13	9.61734e-12
COQ9	0.218647	2.6928e-13	9.709e-12
DCAF16	-0.218622	2.71015e-13	9.75412e-12
GNB2	0.218527	2.77669e-13	9.97578e-12
QPRT	0.218462	2.8225e-13	1.01223e-11
C20orf20	0.218382	2.88103e-13	1.03139e-11
RASAL1	0.218356	2.89996e-13	1.03632e-11
C3orf18	-0.218328	2.92051e-13	1.04011e-11
SLC7A4	-0.218328	2.92086e-13	1.04011e-11
CDR2L	0.218254	2.97651e-13	1.05805e-11
ABCD1	0.218246	2.98269e-13	1.05838e-11
AMIGO3	0.218232	2.99277e-13	1.06009e-11
ECE2	0.218201	3.01663e-13	1.06667e-11
P2RY12	-0.218164	3.04484e-13	1.07476e-11
LOC284276	-0.218135	3.06791e-13	1.08101e-11
PSMG3	0.218115	3.08333e-13	1.08455e-11
GDAP1	-0.218092	3.10161e-13	1.08907e-11
NMRAL1	0.217985	3.18687e-13	1.11607e-11
SBK1	0.217982	3.18956e-13	1.11607e-11
MKL2	-0.217961	3.20674e-13	1.12013e-11
GNG12	-0.217931	3.23131e-13	1.12677e-11
CDH24	0.217898	3.25812e-13	1.13415e-11
NRIP1	-0.217869	3.2825e-13	1.14067e-11
SLC39A7	0.217834	3.31166e-13	1.14882e-11
CHCHD2	0.217777	3.35975e-13	1.1635e-11
SLC25A24	-0.217644	3.47532e-13	1.20146e-11
SRM	0.217578	3.53429e-13	1.21975e-11
NAF1	-0.217476	3.62604e-13	1.24928e-11
PSMB5	0.217317	3.77516e-13	1.29844e-11
DLL3	0.217278	3.8134e-13	1.30935e-11
MARVELD3	0.217187	3.90227e-13	1.33759e-11
HMGN1	0.217156	3.93281e-13	1.34577e-11
FBXO24	0.21708	4.00883e-13	1.36946e-11
KIAA1012	-0.217008	4.08229e-13	1.39219e-11
TMEM136	-0.216982	4.10924e-13	1.39902e-11
KRTAP5-1	0.216939	4.15466e-13	1.41176e-11
SIN3A	-0.216933	4.1607e-13	1.41176e-11
CENPW	0.216757	4.35038e-13	1.47365e-11
FBXL5	-0.216695	4.4187e-13	1.49428e-11
RHBDD1	-0.216669	4.44792e-13	1.50164e-11
THOC3	0.216645	4.47515e-13	1.50831e-11
MPDZ	-0.216554	4.57929e-13	1.54083e-11
PRSS8	0.216447	4.70375e-13	1.58007e-11
FASTK	0.216418	4.7382e-13	1.58899e-11
PDAP1	0.216258	4.93351e-13	1.65174e-11
KDSR	-0.216213	4.99016e-13	1.66794e-11
TK1	0.216154	5.06478e-13	1.69008e-11
CDK17	-0.216056	5.19173e-13	1.72958e-11
PDSS1	0.216008	5.25459e-13	1.74763e-11
KIAA1632	-0.21599	5.27854e-13	1.7527e-11
LENG9	0.215918	5.3746e-13	1.78166e-11
S100P	0.215838	5.48324e-13	1.81469e-11
AIM1L	0.215788	5.55381e-13	1.83503e-11
TRPM7	-0.215749	5.60786e-13	1.84986e-11
CEACAM7	0.215699	5.6794e-13	1.8704e-11
EPHB4	0.215515	5.94756e-13	1.95552e-11
TUBB2A	0.215489	5.9869e-13	1.96524e-11
PITPNM3	0.215466	6.02043e-13	1.97304e-11
PDZD4	0.215444	6.05377e-13	1.98074e-11
LOC254559	0.215432	6.07276e-13	1.98374e-11
S100A7	0.215294	6.28643e-13	2.04988e-11
EIF4E3	-0.215288	6.29559e-13	2.04988e-11
TP53INP2	0.215258	6.34383e-13	2.06226e-11
LOC440461	0.215248	6.36015e-13	2.06423e-11
TMEM8A	0.215224	6.39801e-13	2.07318e-11
ODF2	0.215043	6.69388e-13	2.16557e-11
COX5B	0.215035	6.70816e-13	2.16663e-11
CLDN9	0.215028	6.71914e-13	2.16663e-11
GPR139	-0.215022	6.7294e-13	2.16663e-11
CD99	0.214956	6.84245e-13	2.19951e-11
SERPINI1	-0.214936	6.87623e-13	2.20685e-11
LOC339674	0.214912	6.91715e-13	2.21646e-11
PADI2	0.214763	7.18124e-13	2.29743e-11
SOX11	0.214649	7.38766e-13	2.35972e-11
NPEPPS	-0.214574	7.52883e-13	2.40101e-11
GAL3ST2	0.21456	7.5538e-13	2.40516e-11
C4orf37	-0.214526	7.61945e-13	2.42224e-11
TTBK2	-0.214514	7.64097e-13	2.42526e-11
IRS1	-0.2145	7.66889e-13	2.43029e-11
CEP68	-0.214451	7.76394e-13	2.45655e-11
LOC285593	-0.214358	7.94455e-13	2.50975e-11
NAV2	-0.214281	8.09969e-13	2.55476e-11
KIAA0664	0.214262	8.1375e-13	2.56268e-11
REXO1	0.214213	8.23848e-13	2.59043e-11
MTA1	0.214188	8.29035e-13	2.60268e-11
MBLAC2	-0.214114	8.44496e-13	2.6471e-11
TMEM208	0.21401	8.66561e-13	2.71204e-11
PERP	0.213992	8.70425e-13	2.71991e-11
C10orf41	0.213943	8.81216e-13	2.74937e-11
KNDC1	0.213843	9.03392e-13	2.80846e-11
RBMXL1	-0.213839	9.04188e-13	2.80846e-11
METTL11A	0.213839	9.04338e-13	2.80846e-11
MFSD2B	0.213733	9.28416e-13	2.8788e-11
EPS15	-0.213597	9.60372e-13	2.97332e-11
TAF11	0.21356	9.69383e-13	2.99661e-11
CSNK2B	0.213441	9.98509e-13	3.08192e-11
MTHFSD	0.213434	1.00016e-12	3.08231e-11
CHMP1A	0.213293	1.03567e-12	3.18686e-11
MRPS2	0.213243	1.04867e-12	3.22193e-11
PTPRS	0.213025	1.10703e-12	3.39608e-11
SLC29A4	0.213005	1.11264e-12	3.40809e-11
CCPG1	-0.212962	1.1244e-12	3.43888e-11
NARF	0.212906	1.14005e-12	3.48146e-11
CXorf26	0.212839	1.15917e-12	3.53012e-11
PXK	-0.212838	1.15948e-12	3.53012e-11
ALG3	0.212832	1.1613e-12	3.53033e-11
EFNA4	0.21279	1.17342e-12	3.5618e-11
PHGDH	0.21274	1.18789e-12	3.60029e-11
CLN3	0.212596	1.23113e-12	3.7207e-11
METTL1	0.212595	1.23131e-12	3.7207e-11
FAM38B	-0.212568	1.2396e-12	3.74014e-11
CCDC68	-0.212474	1.26878e-12	3.82246e-11
ADRBK2	-0.212464	1.27191e-12	3.82618e-11
C7orf68	0.21245	1.2764e-12	3.83394e-11
SETDB2	-0.212322	1.31727e-12	3.95082e-11
ZBTB38	-0.212281	1.33078e-12	3.98541e-11
TFCP2	-0.212266	1.33585e-12	3.99468e-11
CDKN3	0.212211	1.35395e-12	4.0428e-11
BEND3	0.212201	1.35753e-12	4.04749e-11
RICTOR	-0.212149	1.3749e-12	4.09321e-11
CIDECP	0.211956	1.44201e-12	4.28668e-11
GPR172A	0.21192	1.45489e-12	4.31859e-11
NDUFA8	0.211897	1.46302e-12	4.33634e-11
MAOA	-0.211873	1.47167e-12	4.35559e-11
SLC29A3	-0.211856	1.47802e-12	4.36796e-11
C7orf43	0.211838	1.4845e-12	4.38068e-11
UPK2	0.211805	1.49666e-12	4.41012e-11
ARPC4	0.211762	1.51278e-12	4.4511e-11
C18orf25	-0.211693	1.5385e-12	4.52018e-11
N4BP2L1	-0.211612	1.56945e-12	4.60439e-11
ASCC2	0.211597	1.57546e-12	4.61531e-11
PRKCE	-0.21153	1.60144e-12	4.68461e-11
C5orf42	-0.211512	1.60869e-12	4.69623e-11
MIER2	0.211509	1.61007e-12	4.69623e-11
LOC148709	0.211476	1.62307e-12	4.72731e-11
KCNG1	0.211411	1.64912e-12	4.79584e-11
WWP1	-0.211406	1.65136e-12	4.79584e-11
STAG2	-0.211366	1.66737e-12	4.83538e-11
AWAT2	0.211288	1.69966e-12	4.9202e-11
AP2S1	0.211284	1.7015e-12	4.9202e-11
CFDP1	0.211154	1.75662e-12	5.07231e-11
MLLT3	-0.210985	1.83136e-12	5.28056e-11
C17orf77	0.210887	1.87595e-12	5.4014e-11
ADAT3	0.21087	1.88355e-12	5.41555e-11
MRPS18A	0.210804	1.9144e-12	5.49641e-11
HSD17B4	-0.210765	1.93276e-12	5.54121e-11
ULBP1	0.210738	1.94551e-12	5.56986e-11
PIAS4	0.210709	1.95939e-12	5.59845e-11
HMX2	0.210706	1.96106e-12	5.59845e-11
C21orf67	0.210508	2.05857e-12	5.86853e-11
MOBKL1A	-0.210447	2.0894e-12	5.94801e-11
TUBB4	0.210398	2.11449e-12	6.00286e-11
PTPRT	-0.210393	2.11712e-12	6.00286e-11
DSEL	-0.210392	2.11761e-12	6.00286e-11
EDEM1	-0.210232	2.20213e-12	6.23371e-11
SLED1	0.210099	2.2748e-12	6.43037e-11
ATAD3A	0.210053	2.30069e-12	6.49446e-11
SERPINA3	-0.210044	2.30598e-12	6.50028e-11
LIN7B	0.20994	2.36492e-12	6.65711e-11
FCGBP	-0.209933	2.36914e-12	6.65824e-11
C16orf59	0.209928	2.37192e-12	6.65824e-11
TBRG4	0.209841	2.42294e-12	6.792e-11
HIPK1	-0.209813	2.43976e-12	6.82962e-11
DOT1L	0.209792	2.452e-12	6.85437e-11
C16orf52	-0.209784	2.457e-12	6.85883e-11
GLUD2	-0.209767	2.46693e-12	6.87705e-11
CRYBA2	0.209756	2.47395e-12	6.88708e-11
SESTD1	-0.209719	2.49646e-12	6.94015e-11
RBBP8	-0.209631	2.5502e-12	7.0798e-11
FAM127C	0.209578	2.58367e-12	7.16284e-11
CRLF1	0.209527	2.61576e-12	7.24185e-11
ZNF25	-0.209474	2.64949e-12	7.32518e-11
NANS	0.209456	2.66145e-12	7.34816e-11
SLC35C2	0.209393	2.70266e-12	7.45172e-11
ZYG11A	0.209288	2.77228e-12	7.63322e-11
CTSO	-0.209201	2.83205e-12	7.78717e-11
COX8A	0.209182	2.84473e-12	7.81137e-11
FLJ12825	0.209041	2.94396e-12	8.07286e-11
PLA2R1	-0.208944	3.01411e-12	8.254e-11
IKZF5	-0.2089	3.04721e-12	8.33331e-11
CTR9	-0.208887	3.05659e-12	8.34763e-11
GPT2	0.208879	3.06232e-12	8.35198e-11
SPDYC	0.208733	3.17315e-12	8.64254e-11
PLEKHJ1	0.208722	3.18122e-12	8.65283e-11
C14orf2	0.208712	3.18898e-12	8.66225e-11
MAGI3	-0.208683	3.2113e-12	8.71113e-11
ZNF777	0.208677	3.2163e-12	8.71297e-11
GATA6	0.208634	3.24978e-12	8.79186e-11
PCBP3	0.208615	3.26535e-12	8.82214e-11
C20orf108	0.208608	3.27064e-12	8.8246e-11
LRRC49	-0.208602	3.27525e-12	8.82523e-11
KIAA0895L	0.208513	3.3469e-12	9.00624e-11
PSMC1	0.208491	3.36463e-12	9.03794e-11
TMEM86A	0.208487	3.36765e-12	9.03794e-11
NAIF1	0.208434	3.41141e-12	9.14322e-11
FKBPL	0.208379	3.45745e-12	9.25431e-11
NPHP1	-0.208369	3.46531e-12	9.26305e-11
MED12L	-0.208333	3.49603e-12	9.33277e-11
PEX12	-0.208261	3.55715e-12	9.48339e-11
TMX3	-0.208237	3.57851e-12	9.52773e-11
HRASLS5	-0.208133	3.66985e-12	9.75561e-11
SLC39A6	-0.208128	3.67378e-12	9.75561e-11
PRDX5	0.208104	3.69494e-12	9.79887e-11
HSD17B10	0.208061	3.73399e-12	9.88943e-11
LOC284837	0.208018	3.77262e-12	9.97863e-11
MOSPD2	-0.208002	3.78791e-12	1.00059e-10
CD44	-0.207861	3.91881e-12	1.03382e-10
DMXL1	-0.20785	3.92917e-12	1.03519e-10
PNKD	0.207836	3.94254e-12	1.03603e-10
EYA3	-0.207836	3.94261e-12	1.03603e-10
TCF12	-0.207743	4.03268e-12	1.05832e-10
SDC1	0.207574	4.19994e-12	1.10078e-10
CCNI	-0.207554	4.22007e-12	1.10389e-10
RABL3	-0.207552	4.22276e-12	1.10389e-10
BANF1	0.2075	4.27553e-12	1.11623e-10
CHAF1B	0.207487	4.28907e-12	1.11832e-10
HERC1	-0.207344	4.44023e-12	1.15624e-10
LTA4H	-0.207215	4.57949e-12	1.19096e-10
TRIM27	0.207136	4.66819e-12	1.21247e-10
AP1AR	-0.207101	4.70784e-12	1.22119e-10
TTC17	-0.207054	4.76054e-12	1.23327e-10
CES3	0.206963	4.86654e-12	1.25912e-10
BOLA2	0.206911	4.92804e-12	1.27339e-10
ITPR2	-0.206875	4.97056e-12	1.28274e-10
PXN	0.206821	5.03505e-12	1.29772e-10
ASH1L	-0.206809	5.04936e-12	1.29974e-10
HHEX	-0.206796	5.06612e-12	1.30239e-10
DGUOK	0.206765	5.10332e-12	1.30948e-10
COG4	0.206762	5.10668e-12	1.30948e-10
RASGRP1	-0.206678	5.21163e-12	1.33469e-10
EFS	0.206618	5.28731e-12	1.35236e-10
ATRX	-0.206583	5.3317e-12	1.36198e-10
SLC24A1	-0.206561	5.35929e-12	1.3673e-10
SAC3D1	0.206527	5.40417e-12	1.37667e-10
NAP1L5	-0.206522	5.40968e-12	1.37667e-10
TMED3	0.206454	5.49933e-12	1.39772e-10
POC1A	0.206443	5.51366e-12	1.3996e-10
ANKRD12	-0.206403	5.56758e-12	1.4115e-10
LSR	0.206373	5.60652e-12	1.41959e-10
C17orf57	-0.206206	5.83563e-12	1.47575e-10
C12orf35	-0.206196	5.85079e-12	1.47663e-10
SALL2	-0.206193	5.85377e-12	1.47663e-10
C12orf44	0.206162	5.89809e-12	1.48595e-10
FGFBP3	0.206128	5.94567e-12	1.49607e-10
VGF	0.206007	6.12067e-12	1.53818e-10
ACE2	0.20597	6.17551e-12	1.55003e-10
FUT6	0.205864	6.33398e-12	1.58783e-10
HOXC4	0.205802	6.42898e-12	1.60896e-10
CELSR2	-0.205798	6.43424e-12	1.60896e-10
C17orf37	0.205775	6.47011e-12	1.61592e-10
LPAR2	0.205763	6.4886e-12	1.61854e-10
TFCP2L1	-0.205737	6.52958e-12	1.62596e-10
ATP5J2	0.205734	6.53452e-12	1.62596e-10
DYNC1I2	-0.205616	6.72122e-12	1.67036e-10
GCLC	-0.205562	6.80837e-12	1.68993e-10
IDH3G	0.205543	6.83959e-12	1.69518e-10
TM2D1	-0.205538	6.84823e-12	1.69518e-10
PRELID1	0.205534	6.85475e-12	1.69518e-10
MFAP3	-0.205494	6.91974e-12	1.70916e-10
ATP10D	-0.205488	6.92979e-12	1.70955e-10
LOC338651	0.205474	6.95266e-12	1.71309e-10
CBX8	0.205411	7.05896e-12	1.73716e-10
WNT3	-0.205379	7.1125e-12	1.7482e-10
PFDN2	0.205238	7.35534e-12	1.80569e-10
STRA13	0.2052	7.42339e-12	1.82018e-10
HOXB9	0.205176	7.46517e-12	1.8282e-10
RAD17	-0.20516	7.4938e-12	1.83298e-10
ORC6L	0.205143	7.5239e-12	1.83811e-10
PCP4L1	0.20513	7.54784e-12	1.84173e-10
HAND1	0.205096	7.60952e-12	1.85453e-10
UBE2C	0.205073	7.65114e-12	1.86123e-10
TPD52L2	0.20507	7.65549e-12	1.86123e-10
JAK1	-0.205059	7.67527e-12	1.8638e-10
KIAA1430	-0.20505	7.69207e-12	1.86563e-10
PRRT4	0.205023	7.74174e-12	1.87542e-10
NEURL	-0.205008	7.7708e-12	1.8802e-10
REN	0.204997	7.79021e-12	1.88178e-10
ACTB	0.204994	7.79603e-12	1.88178e-10
PADI3	0.204871	8.02821e-12	1.93551e-10
LOC400940	0.20472	8.32119e-12	2.00375e-10
MICAL3	0.2047	8.3604e-12	2.01079e-10
SKA3	0.204662	8.43603e-12	2.02656e-10
TRMT61A	0.204625	8.51115e-12	2.04217e-10
SLC34A1	0.204546	8.67248e-12	2.0784e-10
PFDN6	0.204525	8.71541e-12	2.08621e-10
TMEM159	0.20443	8.91394e-12	2.1312e-10
GPR126	0.204412	8.95216e-12	2.1378e-10
TBC1D12	-0.204332	9.12552e-12	2.17663e-10
ELOVL5	-0.204284	9.2298e-12	2.19794e-10
UCK1	0.204281	9.2367e-12	2.19794e-10
SNRPB	0.204237	9.33341e-12	2.21834e-10
ACAP3	0.204215	9.3824e-12	2.22735e-10
SPEF2	-0.204206	9.40253e-12	2.22951e-10
PARP11	-0.20416	9.50404e-12	2.25093e-10
C1orf35	0.204143	9.54351e-12	2.25762e-10
OTX1	0.204021	9.82294e-12	2.321e-10
PREX1	-0.203859	1.02072e-11	2.40897e-10
FAR1	-0.20384	1.02527e-11	2.41688e-10
NDOR1	0.203782	1.03941e-11	2.44734e-10
MTA2	0.203752	1.04695e-11	2.46222e-10
CDCA4	0.20373	1.05232e-11	2.47197e-10
F8	-0.203652	1.07197e-11	2.5152e-10
RAB3D	0.203634	1.0766e-11	2.52312e-10
HAUS7	0.203555	1.09688e-11	2.56768e-10
MLL5	-0.203504	1.11016e-11	2.59575e-10
LOC100190938	-0.203489	1.11416e-11	2.60208e-10
ZNF512	-0.203409	1.13548e-11	2.64879e-10
EFNA2	0.203377	1.14399e-11	2.66557e-10
LRWD1	0.203366	1.14705e-11	2.66962e-10
TXNDC17	0.203326	1.15779e-11	2.68944e-10
TBC1D19	-0.203325	1.15824e-11	2.68944e-10
GSDMB	0.203301	1.1647e-11	2.70133e-10
TRAF4	0.203264	1.17497e-11	2.72202e-10
AHSA1	0.203253	1.17787e-11	2.7256e-10
ZNRF1	0.203205	1.19139e-11	2.75373e-10
HIPK3	-0.203136	1.21083e-11	2.79546e-10
C9orf100	0.203044	1.23753e-11	2.85196e-10
ATF6	-0.203042	1.23814e-11	2.85196e-10
AHR	-0.202977	1.25727e-11	2.89011e-10
GRINL1A	-0.202976	1.25757e-11	2.89011e-10
TMEM106B	-0.202859	1.29253e-11	2.96707e-10
PRR22	0.202847	1.29635e-11	2.97246e-10
DOCK1	-0.202833	1.30065e-11	2.97893e-10
RAB11FIP2	-0.202733	1.33148e-11	3.04609e-10
RBM38	0.202638	1.36173e-11	3.11175e-10
HRAS	0.202585	1.37878e-11	3.14715e-10
TIMM8B	0.202528	1.39731e-11	3.18585e-10
RTN4R	0.202447	1.42406e-11	3.24315e-10
WDR17	-0.202432	1.42933e-11	3.25149e-10
ATG9B	0.202425	1.43161e-11	3.25299e-10
ELP2	-0.202372	1.44967e-11	3.29032e-10
THSD4	-0.202352	1.45652e-11	3.30216e-10
RANBP6	-0.202317	1.46839e-11	3.32532e-10
ANKRD9	0.202309	1.47116e-11	3.32785e-10
LRP2	-0.202288	1.47855e-11	3.34083e-10
CRYZ	-0.202206	1.50727e-11	3.4019e-10
GPRIN3	-0.202156	1.52505e-11	3.43452e-10
C6orf115	0.202156	1.52513e-11	3.43452e-10
SPG20	-0.202111	1.54101e-11	3.46642e-10
ZNF695	0.202034	1.56938e-11	3.52629e-10
COX6B1	0.202001	1.58148e-11	3.54953e-10
BTBD6	0.201985	1.58743e-11	3.55893e-10
UBE2I	0.201827	1.64737e-11	3.68919e-10
TREX2	0.20179	1.66166e-11	3.71558e-10
H2BFXP	0.201787	1.66284e-11	3.71558e-10
LAD1	0.20177	1.66927e-11	3.72582e-10
BCAR1	0.201764	1.67193e-11	3.72764e-10
C7orf53	0.201719	1.68929e-11	3.76216e-10
MGAT5B	0.201671	1.70867e-11	3.80114e-10
C6orf203	0.201592	1.74063e-11	3.86795e-10
MYCBPAP	-0.201559	1.75413e-11	3.89366e-10
LRRIQ3	-0.201521	1.76943e-11	3.92331e-10
AFTPH	-0.201448	1.80012e-11	3.9861e-10
DDX28	0.201444	1.80171e-11	3.9861e-10
STAT3	-0.20143	1.8077e-11	3.99497e-10
PAQR6	0.201393	1.82331e-11	4.02505e-10
SEC14L2	-0.201345	1.8438e-11	4.06583e-10
CA5BP	0.201269	1.87719e-11	4.13494e-10
MTMR10	-0.201254	1.88356e-11	4.14446e-10
LIN37	0.201235	1.89216e-11	4.15884e-10
ARMCX2	-0.201158	1.92635e-11	4.22937e-10
ENPP5	-0.20103	1.98484e-11	4.35303e-10
RNF111	-0.200995	2.00079e-11	4.38326e-10
TMEM9B	-0.200941	2.02646e-11	4.43466e-10
HMX1	0.200906	2.04291e-11	4.46107e-10
C1orf173	-0.200906	2.04295e-11	4.46107e-10
PARD6B	-0.200861	2.0647e-11	4.50368e-10
MAGEE1	-0.200794	2.09687e-11	4.56891e-10
GPR77	-0.200737	2.12507e-11	4.62115e-10
APPL1	-0.200736	2.12543e-11	4.62115e-10
ALS2CR8	-0.200631	2.17809e-11	4.73054e-10
ZBTB40	-0.200286	2.3601e-11	5.12033e-10
AKAP11	-0.200226	2.39306e-11	5.18624e-10
PAPD4	-0.200221	2.39602e-11	5.18708e-10
TCEAL1	-0.20014	2.44188e-11	5.28069e-10
MGC72080	0.200124	2.45092e-11	5.29456e-10
KCNT1	0.200109	2.45952e-11	5.30746e-10
USP8	-0.200066	2.48384e-11	5.34857e-10
CRTC3	-0.200066	2.48388e-11	5.34857e-10
PTCD1	0.199938	2.5591e-11	5.50466e-10
ZNF844	-0.199924	2.56707e-11	5.51592e-10
EPC2	-0.199912	2.5746e-11	5.5262e-10
BAT3	0.199815	2.63303e-11	5.64562e-10
SHFM1	0.19979	2.64819e-11	5.67207e-10
MEIS3P1	-0.199767	2.66257e-11	5.69277e-10
PSPH	0.199765	2.6635e-11	5.69277e-10
SSNA1	0.199586	2.7765e-11	5.9258e-10
PJA2	-0.199583	2.77841e-11	5.9258e-10
NCOA4	-0.199461	2.85756e-11	6.08818e-10
RTN1	-0.199439	2.87257e-11	6.11369e-10
BOD1L	-0.199324	2.94997e-11	6.27179e-10
TLE3	-0.199314	2.9569e-11	6.27991e-10
NTAN1	0.199304	2.96358e-11	6.28669e-10
RPUSD3	0.1993	2.96633e-11	6.28669e-10
PLEKHB2	-0.199282	2.97856e-11	6.30597e-10
ERBB2	0.19925	3.00092e-11	6.34664e-10
ACY3	0.199214	3.02582e-11	6.3926e-10
ZNF148	-0.19914	3.0779e-11	6.49582e-10
UHRF1	0.199089	3.11425e-11	6.56566e-10
ADCK5	0.199079	3.12174e-11	6.57458e-10
CAMK2N2	0.19903	3.15736e-11	6.64264e-10
PVRL1	0.198952	3.21481e-11	6.75646e-10
PCYT2	0.198904	3.25016e-11	6.82364e-10
MAT2B	-0.19885	3.29097e-11	6.90213e-10
CCDC91	-0.198793	3.3348e-11	6.98679e-10
DDN	0.198761	3.35911e-11	7.03041e-10
ZCCHC4	-0.198756	3.36329e-11	7.03185e-10
KBTBD4	-0.198744	3.37277e-11	7.04438e-10
CCHCR1	0.198637	3.45685e-11	7.21251e-10
HES4	0.198587	3.49655e-11	7.2878e-10
IDS	-0.198526	3.54639e-11	7.38404e-10
DOHH	0.198503	3.56489e-11	7.41489e-10
STXBP4	-0.198486	3.5789e-11	7.43635e-10
ZNF407	-0.198311	3.72609e-11	7.73422e-10
PSMG1	0.198286	3.74763e-11	7.77094e-10
PRDM11	-0.19818	3.83991e-11	7.9541e-10
CELSR3	0.198157	3.86031e-11	7.98814e-10
KIF13A	-0.198115	3.89797e-11	8.05781e-10
SYNPO2L	-0.1981	3.9117e-11	8.07791e-10
PUSL1	0.198068	3.94086e-11	8.12979e-10
UBE2S	0.198047	3.95984e-11	8.16059e-10
C3orf63	-0.197979	4.02214e-11	8.28051e-10
LCN2	0.197965	4.03495e-11	8.29841e-10
C20orf201	0.197882	4.11248e-11	8.44924e-10
B4GALT3	0.197823	4.16843e-11	8.55547e-10
RSBN1L	-0.19776	4.22915e-11	8.67127e-10
PKP4	-0.197744	4.24466e-11	8.69423e-10
ATP5J	0.197736	4.25287e-11	8.7022e-10
DUS2L	0.197688	4.29988e-11	8.78947e-10
RFX7	-0.197665	4.32231e-11	8.82635e-10
HMGA1	0.197575	4.41242e-11	9.00125e-10
PUS1	0.19755	4.43808e-11	9.04444e-10
MRPL55	0.197532	4.45594e-11	9.07167e-10
ULK2	-0.197444	4.54638e-11	9.24644e-10
ZDHHC2	-0.197269	4.73235e-11	9.61498e-10
PARD3B	-0.19726	4.74198e-11	9.62484e-10
C2CD4A	0.197243	4.76098e-11	9.65369e-10
YTHDC2	-0.197216	4.79031e-11	9.70339e-10
CABLES2	0.197191	4.81736e-11	9.74839e-10
TTC30B	-0.197155	4.85775e-11	9.82025e-10
CHTF18	0.197135	4.87959e-11	9.85453e-10
TMSB15A	0.197129	4.88659e-11	9.85879e-10
LOC80154	0.197088	4.93293e-11	9.94233e-10
ARID3C	0.197082	4.93946e-11	9.94553e-10
ESRP2	0.197077	4.94552e-11	9.9478e-10
FAM38A	0.197037	4.98996e-11	1.00218e-09
SAMD8	-0.197035	4.99225e-11	1.00218e-09
C2CD4B	0.19701	5.02186e-11	1.00712e-09
AMDHD1	-0.19698	5.0556e-11	1.01288e-09
ZFPL1	0.196866	5.1887e-11	1.03851e-09
AKR1D1	0.196792	5.27789e-11	1.05532e-09
RECQL4	0.196778	5.29497e-11	1.05768e-09
CACNG1	-0.196739	5.34126e-11	1.06587e-09
GFOD2	0.196673	5.42326e-11	1.08117e-09
DUS1L	0.196628	5.47927e-11	1.09034e-09
MTX1	0.196627	5.48011e-11	1.09034e-09
TMEM161B	-0.196585	5.53329e-11	1.09984e-09
METT5D1	-0.196575	5.54583e-11	1.10124e-09
LOC389033	-0.196539	5.591e-11	1.10912e-09
ZNF236	-0.196519	5.61687e-11	1.11316e-09
ZC3H18	0.196507	5.63173e-11	1.115e-09
PIK3C2A	-0.196443	5.7142e-11	1.13022e-09
HS6ST3	0.196417	5.74895e-11	1.13598e-09
EXOSC4	0.196381	5.79565e-11	1.14409e-09
LYPD4	0.196355	5.83097e-11	1.14993e-09
SAMD10	0.19634	5.85042e-11	1.15221e-09
PABPN1	0.196337	5.85397e-11	1.15221e-09
ABHD2	-0.196322	5.87412e-11	1.15505e-09
THOC4	0.196282	5.92781e-11	1.16447e-09
NHSL1	0.19626	5.95816e-11	1.1693e-09
CNTLN	-0.196149	6.11015e-11	1.19796e-09
DTNB	0.196141	6.12203e-11	1.19912e-09
BNIP3	0.196135	6.13033e-11	1.19958e-09
FAM83A	0.19611	6.16482e-11	1.20516e-09
LYPLA2P1	0.196026	6.28402e-11	1.22727e-09
C1orf127	0.19599	6.33589e-11	1.2362e-09
RAD21L1	0.195984	6.34363e-11	1.23641e-09
NXNL2	-0.19598	6.34922e-11	1.23641e-09
ZDHHC17	-0.195927	6.4272e-11	1.25039e-09
AMN1	-0.195911	6.44991e-11	1.2536e-09
NAV3	-0.195868	6.51289e-11	1.26462e-09
ZMYM6	-0.195807	6.60334e-11	1.28095e-09
NME7	-0.195757	6.67981e-11	1.29453e-09
LEPROT	-0.195644	6.85233e-11	1.32669e-09
DCDC1	-0.195639	6.86127e-11	1.32715e-09
BRP44L	0.195626	6.88075e-11	1.32964e-09
LMNB2	0.195585	6.9445e-11	1.34067e-09
RAB31	-0.195563	6.97944e-11	1.34613e-09
FAM110B	-0.195504	7.07357e-11	1.36298e-09
TRADD	0.195467	7.13398e-11	1.37331e-09
PCDH19	-0.195421	7.20746e-11	1.38546e-09
TRIM23	-0.195419	7.21085e-11	1.38546e-09
UQCRC1	0.195301	7.40747e-11	1.42188e-09
NFKBIL2	0.195285	7.43437e-11	1.42569e-09
C21orf70	0.195199	7.57967e-11	1.45217e-09
ETAA1	-0.195165	7.63861e-11	1.46207e-09
PRMT7	0.195154	7.65812e-11	1.46442e-09
COMMD7	0.195082	7.7836e-11	1.487e-09
AGXT	0.195064	7.81532e-11	1.49165e-09
APC2	0.194998	7.93228e-11	1.51254e-09
KLHDC1	-0.194951	8.01702e-11	1.52725e-09
FAM89B	0.194934	8.04855e-11	1.53181e-09
C11orf58	-0.19487	8.16472e-11	1.55245e-09
RRP1	0.194864	8.17656e-11	1.55324e-09
CAPRIN1	-0.194827	8.24542e-11	1.56484e-09
SYTL3	0.194821	8.25593e-11	1.56536e-09
ENDOG	0.194748	8.39391e-11	1.59003e-09
PTGS1	-0.194664	8.55439e-11	1.61891e-09
C17orf39	-0.194615	8.64939e-11	1.63535e-09
UNC13B	-0.194605	8.6692e-11	1.63756e-09
RNF2	-0.194559	8.75826e-11	1.65284e-09
NAGK	0.19455	8.77675e-11	1.65478e-09
ZMYND11	-0.194495	8.88667e-11	1.67393e-09
ABCB7	-0.194462	8.95187e-11	1.68464e-09
MAP3K1	-0.194428	9.02168e-11	1.69619e-09
KAL1	-0.194421	9.03618e-11	1.69649e-09
POFUT1	-0.194419	9.04007e-11	1.69649e-09
EIF2B4	0.194392	9.09508e-11	1.70522e-09
GSC	0.19438	9.12056e-11	1.70824e-09
KIAA2026	-0.194376	9.12811e-11	1.70824e-09
HPCAL1	0.194349	9.18461e-11	1.71722e-09
NOL10	0.194302	9.28029e-11	1.7335e-09
GRAMD2	0.194281	9.32616e-11	1.74045e-09
DDX27	0.194207	9.4824e-11	1.76797e-09
EIF2S2	0.194199	9.49949e-11	1.76952e-09
C11orf83	0.194184	9.53154e-11	1.77385e-09
LILRA1	-0.194153	9.5977e-11	1.78452e-09
TRIM66	-0.194143	9.62058e-11	1.78712e-09
PPTC7	-0.194086	9.74376e-11	1.80834e-09
PSMB1	0.194078	9.76074e-11	1.80982e-09
PPM1G	0.194074	9.77107e-11	1.81007e-09
KLHDC3	0.194054	9.81323e-11	1.81621e-09
ZNF281	-0.194049	9.82583e-11	1.81688e-09
CDC27	-0.193961	1.00212e-10	1.8513e-09
LOC100129550	-0.193953	1.00389e-10	1.85287e-09
GPR56	0.193913	1.01313e-10	1.86822e-09
ZNF787	0.193903	1.0152e-10	1.87033e-09
SUV39H1	0.193866	1.02385e-10	1.88454e-09
GDPD5	0.193849	1.02761e-10	1.88973e-09
LRP6	-0.193818	1.0348e-10	1.90122e-09
TSFM	0.193789	1.04156e-10	1.91189e-09
C16orf91	0.193728	1.05603e-10	1.93669e-09
HOXD1	0.193717	1.05854e-10	1.93941e-09
SMARCD2	0.193714	1.05944e-10	1.93941e-09
BHLHB9	-0.193698	1.06312e-10	1.94439e-09
CYCS	0.193664	1.07134e-10	1.95765e-09
FEZF1	0.193634	1.0786e-10	1.96912e-09
IER5L	0.193607	1.08507e-10	1.97915e-09
SAMD1	0.193583	1.09096e-10	1.9881e-09
KCTD21	-0.193526	1.10492e-10	2.01171e-09
TOP1P2	0.193466	1.11997e-10	2.0363e-09
KDELR2	0.193464	1.12044e-10	2.0363e-09
PTBP1	0.19343	1.12912e-10	2.05021e-09
REL	-0.193394	1.13825e-10	2.06494e-09
BMP2K	-0.193327	1.15543e-10	2.09421e-09
IVL	0.193251	1.17527e-10	2.12786e-09
BBS9	-0.193248	1.17611e-10	2.12786e-09
NIPBL	-0.193219	1.18377e-10	2.13982e-09
SLC15A1	0.193202	1.18814e-10	2.14579e-09
FNIP1	-0.193111	1.21261e-10	2.18802e-09
NOC3L	-0.193075	1.22258e-10	2.20404e-09
TM6SF1	-0.193063	1.22567e-10	2.20763e-09
NEUROG2	0.192936	1.26094e-10	2.26849e-09
DCAF17	-0.192934	1.26171e-10	2.26849e-09
PITX1	0.192924	1.26454e-10	2.27155e-09
RBM11	-0.192879	1.27736e-10	2.29254e-09
NMT1	-0.192853	1.28457e-10	2.30343e-09
GATAD2A	0.192827	1.29229e-10	2.31522e-09
FAM13B	-0.192686	1.3335e-10	2.38692e-09
NCRNA00182	-0.192659	1.34166e-10	2.39899e-09
PMAIP1	-0.192655	1.34262e-10	2.39899e-09
SLC9A5	0.192637	1.34827e-10	2.40694e-09
FBXL17	-0.192517	1.38479e-10	2.46995e-09
FUT8	-0.192501	1.38959e-10	2.47632e-09
HDHD2	-0.192388	1.42532e-10	2.53774e-09
MAGIX	0.192354	1.43597e-10	2.55445e-09
DNMT3A	0.192261	1.46601e-10	2.6056e-09
TIMM17B	0.192246	1.47101e-10	2.61183e-09
CELSR1	-0.192242	1.47241e-10	2.61183e-09
LSM11	-0.192239	1.47341e-10	2.61183e-09
REXO4	0.19222	1.47958e-10	2.62047e-09
C1orf159	0.192198	1.48668e-10	2.63074e-09
FAM158A	0.192184	1.49152e-10	2.63698e-09
CENPC1	-0.192159	1.49975e-10	2.6492e-09
TALDO1	0.19209	1.52289e-10	2.68773e-09
DDX39	0.192037	1.5411e-10	2.71749e-09
RHBDD3	0.192028	1.54402e-10	2.72025e-09
PRKCSH	0.191998	1.55448e-10	2.7363e-09
RIC8B	-0.191978	1.56148e-10	2.74621e-09
CNOT6L	-0.191911	1.58503e-10	2.7852e-09
ZXDA	-0.191873	1.59835e-10	2.80616e-09
UQCRQ	0.191867	1.60062e-10	2.80769e-09
TULP1	0.191845	1.60837e-10	2.81884e-09
DPM2	0.191821	1.61693e-10	2.83139e-09
TUBA1C	0.191671	1.67173e-10	2.92481e-09
TRIM9	-0.191585	1.70398e-10	2.97865e-09
FAM102B	-0.191561	1.71298e-10	2.99178e-09
PDIA4	0.191445	1.7578e-10	3.06707e-09
ITGAV	-0.191441	1.75914e-10	3.06707e-09
SIAH2	-0.19141	1.77145e-10	3.08588e-09
LOC100131726	0.19137	1.78725e-10	3.11071e-09
CHAF1A	0.191347	1.79632e-10	3.12379e-09
PCNX	-0.191214	1.85016e-10	3.21466e-09
NDUFS6	0.191207	1.853e-10	3.21681e-09
CDCA7	0.191179	1.86456e-10	3.2341e-09
SETD6	0.191116	1.89041e-10	3.27194e-09
C19orf28	0.191115	1.89095e-10	3.27194e-09
ZNF181	-0.191114	1.89125e-10	3.27194e-09
CA14	-0.191108	1.89386e-10	3.27366e-09
COX4NB	0.191084	1.90418e-10	3.28867e-09
ZFX	-0.191049	1.91894e-10	3.31132e-09
SRD5A3	0.190984	1.94684e-10	3.3566e-09
ZNF280D	-0.190974	1.95094e-10	3.36078e-09
KITLG	-0.190959	1.95759e-10	3.36937e-09
B3GNT3	0.190936	1.96742e-10	3.38339e-09
AP4E1	-0.190877	1.99333e-10	3.42503e-09
C15orf28	-0.190855	2.00294e-10	3.43862e-09
GNG10	-0.190847	2.00645e-10	3.4417e-09
C14orf153	0.190812	2.02194e-10	3.46433e-09
FSD1L	-0.19081	2.02308e-10	3.46433e-09
VARS	0.190743	2.05307e-10	3.5127e-09
C16orf55	0.190735	2.05672e-10	3.51596e-09
OLIG2	0.190694	2.07574e-10	3.54546e-09
TH1L	0.190666	2.08844e-10	3.56413e-09
KLHL9	-0.190642	2.09941e-10	3.57983e-09
PCBD2	-0.190627	2.10657e-10	3.589e-09
GALR2	0.19062	2.10986e-10	3.59158e-09
LRBA	-0.190514	2.15947e-10	3.67292e-09
BECN1	-0.190469	2.1811e-10	3.70658e-09
SLC6A16	0.190435	2.1976e-10	3.73148e-09
ZNF503	0.190281	2.27359e-10	3.85726e-09
HCFC2	-0.190274	2.2773e-10	3.8603e-09
SLC19A1	0.190259	2.28469e-10	3.86957e-09
TFAP2C	0.190211	2.30892e-10	3.90464e-09
PYGL	-0.19021	2.30927e-10	3.90464e-09
PTPN9	-0.190196	2.31678e-10	3.91407e-09
LSM14B	0.190186	2.3216e-10	3.91891e-09
ISOC2	0.190175	2.3275e-10	3.92559e-09
STAT5B	-0.190124	2.35364e-10	3.96636e-09
ANKRD57	-0.190116	2.35751e-10	3.96956e-09
ZMYM4	-0.190064	2.38466e-10	4.01193e-09
C8G	0.190056	2.38913e-10	4.01609e-09
GCHFR	0.190008	2.41442e-10	4.05523e-09
UBAC1	0.189983	2.42797e-10	4.07148e-09
STX1A	0.189982	2.42814e-10	4.07148e-09
ADD1	-0.189932	2.45533e-10	4.11364e-09
RANGAP1	0.189912	2.46599e-10	4.12683e-09
TBC1D24	0.18991	2.46729e-10	4.12683e-09
ABI2	-0.189903	2.47069e-10	4.12703e-09
DBF4	0.189902	2.47151e-10	4.12703e-09
INPP4B	-0.18983	2.51088e-10	4.18931e-09
SELV	0.189711	2.57771e-10	4.29724e-09
NHS	-0.189677	2.59651e-10	4.32502e-09
C14orf156	0.189664	2.60416e-10	4.33417e-09
RNF169	-0.189648	2.61327e-10	4.34575e-09
CYP4V2	-0.189643	2.61648e-10	4.3475e-09
ESR1	-0.189595	2.64405e-10	4.38969e-09
ST20	0.189557	2.66632e-10	4.42303e-09
UBE2T	0.189552	2.66908e-10	4.42396e-09
CHRNA5	0.189536	2.67829e-10	4.43557e-09
PDX1	0.189452	2.72819e-10	4.51451e-09
DYNLT1	0.189434	2.73913e-10	4.5289e-09
ARL6	-0.189426	2.74364e-10	4.53263e-09
GSTM2	-0.189388	2.76684e-10	4.56721e-09
PPFIBP2	0.189344	2.79375e-10	4.60785e-09
GREB1L	-0.189335	2.79907e-10	4.60912e-09
C14orf53	-0.189335	2.79909e-10	4.60912e-09
TAF1	-0.189307	2.81618e-10	4.63348e-09
COBRA1	0.1893	2.82063e-10	4.63701e-09
FBXL19	0.189267	2.84116e-10	4.66696e-09
SYTL4	-0.189207	2.87863e-10	4.72466e-09
THOP1	0.18917	2.90218e-10	4.75658e-09
SPINT2	0.189169	2.9028e-10	4.75658e-09
KATNB1	0.189116	2.93692e-10	4.80858e-09
DIS3L	-0.189103	2.94551e-10	4.81872e-09
ZNF668	0.189092	2.95207e-10	4.82554e-09
PTMA	0.189068	2.96775e-10	4.84724e-09
CLDN4	0.189063	2.97095e-10	4.84854e-09
GATA2	0.189026	2.99559e-10	4.88479e-09
MOGS	0.189001	3.01157e-10	4.90688e-09
ZNF516	-0.188994	3.01616e-10	4.9104e-09
UEVLD	-0.188979	3.02599e-10	4.92243e-09
HOXC8	0.188945	3.04881e-10	4.95554e-09
KCNE4	-0.188939	3.05264e-10	4.95778e-09
PSMA3	0.188932	3.05755e-10	4.96175e-09
NXPH3	-0.18891	3.07233e-10	4.98173e-09
MIDN	0.188896	3.08155e-10	4.99265e-09
RAI2	-0.188832	3.12514e-10	5.05921e-09
TAF1L	-0.188794	3.15093e-10	5.09688e-09
C12orf72	-0.188785	3.15711e-10	5.10277e-09
ATP13A1	0.188747	3.18392e-10	5.14197e-09
RPL13P5	-0.188734	3.19271e-10	5.15204e-09
MBOAT1	-0.188691	3.2232e-10	5.19709e-09
TMEM55A	-0.188628	3.26779e-10	5.26478e-09
KRT24	0.188549	3.32454e-10	5.35192e-09
DDIT3	0.188526	3.34119e-10	5.37444e-09
SPATA3	0.188519	3.34634e-10	5.37843e-09
CELF1	-0.188491	3.3667e-10	5.40683e-09
NDUFV3	0.188478	3.3762e-10	5.41778e-09
C3orf15	-0.18845	3.39688e-10	5.44662e-09
ZNF182	-0.188421	3.41856e-10	5.47704e-09
ACTL8	0.188366	3.45991e-10	5.53888e-09
LOC100240734	0.188345	3.47598e-10	5.56019e-09
FLJ30679	0.188331	3.48663e-10	5.57236e-09
TOMM40	0.188328	3.48912e-10	5.57236e-09
REPIN1	0.188235	3.55997e-10	5.68102e-09
SLC44A1	-0.188152	3.62556e-10	5.78111e-09
MYO9A	-0.188138	3.63617e-10	5.79345e-09
DGCR9	0.188013	3.73661e-10	5.94877e-09
BCORL1	-0.187993	3.75307e-10	5.97025e-09
CDC25A	0.187952	3.7869e-10	6.01932e-09
PHLDA2	0.187946	3.79155e-10	6.01977e-09
NF1	-0.187944	3.79316e-10	6.01977e-09
ABCA12	0.187924	3.80995e-10	6.04166e-09
NKX2-5	0.187893	3.83527e-10	6.07703e-09
ADM2	0.187854	3.86824e-10	6.12447e-09
CHRNA4	0.187827	3.89104e-10	6.15572e-09
SPATA2L	0.187801	3.91323e-10	6.18598e-09
ZNF821	0.187728	3.976e-10	6.27677e-09
ATP9B	-0.187727	3.9769e-10	6.27677e-09
DNAJB14	-0.187656	4.03793e-10	6.36811e-09
CAPS	0.18763	4.06094e-10	6.39939e-09
TBC1D9	-0.187619	4.07107e-10	6.41035e-09
PTGES2	0.187532	4.14888e-10	6.52777e-09
C2CD2L	0.187475	4.20059e-10	6.60396e-09
DPP3	0.187456	4.21718e-10	6.62488e-09
PTAR1	-0.187428	4.24321e-10	6.66059e-09
GRM2	0.187388	4.28021e-10	6.71343e-09
ASPSCR1	0.187365	4.30145e-10	6.7415e-09
SLC31A1	0.187266	4.39543e-10	6.88343e-09
LBP	0.187255	4.40521e-10	6.8934e-09
DCST1	0.187244	4.41644e-10	6.90561e-09
UBR3	-0.187232	4.42783e-10	6.91805e-09
AIFM1	0.187145	4.51185e-10	7.04387e-09
KIAA1324L	-0.187087	4.56887e-10	7.12737e-09
MKLN1	-0.18708	4.5759e-10	7.13281e-09
TFPT	0.187056	4.60019e-10	7.16513e-09
DGCR10	0.187046	4.60993e-10	7.17476e-09
ARF5	0.187023	4.63257e-10	7.20443e-09
PIGN	-0.187012	4.64336e-10	7.21564e-09
C9orf16	0.186971	4.68508e-10	7.27487e-09
C1QTNF2	0.186913	4.74402e-10	7.36072e-09
CNGA1	0.186888	4.7701e-10	7.39549e-09
TIMM50	0.186856	4.80339e-10	7.44138e-09
FAM63A	-0.186811	4.8497e-10	7.50736e-09
POLI	-0.186759	4.90471e-10	7.58668e-09
RPP40	0.186752	4.91209e-10	7.59227e-09
BOLA3	0.186747	4.91738e-10	7.59461e-09
C2orf65	-0.186725	4.94163e-10	7.6262e-09
CCNE2	0.186719	4.94754e-10	7.6262e-09
GOT1	0.186718	4.94918e-10	7.6262e-09
TGOLN2	-0.186704	4.96399e-10	7.64319e-09
C14orf33	-0.186682	4.98736e-10	7.6733e-09
RAB8B	-0.18663	5.04344e-10	7.75366e-09
ITGA2B	0.186605	5.07064e-10	7.78954e-09
MRPS17	0.186577	5.1015e-10	7.82939e-09
PARP2	0.186575	5.10435e-10	7.82939e-09
APPL2	-0.186539	5.1439e-10	7.88406e-09
GIPC1	0.186512	5.17409e-10	7.9243e-09
CHRNA6	-0.186502	5.18465e-10	7.93444e-09
PACRGL	-0.186416	5.28222e-10	8.07762e-09
TMSB15B	0.186342	5.36774e-10	8.20219e-09
PDIA5	0.186316	5.39784e-10	8.24194e-09
AURKB	0.186277	5.44278e-10	8.30426e-09
CEBPB	0.186243	5.4827e-10	8.35883e-09
CDC37	0.186185	5.55251e-10	8.45886e-09
TTBK1	0.186093	5.6639e-10	8.62204e-09
APBB1	-0.186082	5.67702e-10	8.6355e-09
ITSN2	-0.18607	5.69119e-10	8.65052e-09
SEMA4G	-0.186064	5.69823e-10	8.6547e-09
PLEKHA8	0.18605	5.71542e-10	8.67396e-09
CDH15	0.186047	5.71952e-10	8.67396e-09
SP3	-0.186023	5.74976e-10	8.71326e-09
CLCA2	0.185979	5.80429e-10	8.78929e-09
NKX2-3	0.185918	5.88093e-10	8.89865e-09
ATP5O	0.185856	5.95988e-10	9.01135e-09
DHODH	0.18584	5.98005e-10	9.03508e-09
PWP2	0.185836	5.985e-10	9.03578e-09
PANK3	-0.185826	5.99866e-10	9.04962e-09
ADRA2C	0.185798	6.03408e-10	9.09625e-09
PDCL3	0.185779	6.05921e-10	9.1273e-09
C4orf36	-0.185776	6.06385e-10	9.12747e-09
C1orf203	-0.185758	6.08659e-10	9.15487e-09
FLJ46111	-0.185727	6.12793e-10	9.21017e-09
TIMM13	0.185665	6.20914e-10	9.32528e-09
TUBA1B	0.185649	6.2311e-10	9.3513e-09
TOR1AIP1	-0.18558	6.32343e-10	9.4828e-09
KRT86	0.185565	6.34512e-10	9.50825e-09
ZNF225	-0.185521	6.40539e-10	9.59143e-09
CCNF	0.18546	6.48856e-10	9.70875e-09
MAP2K2	0.185422	6.54261e-10	9.78236e-09
TRIM11	0.18535	6.64413e-10	9.9268e-09
VPS39	-0.185339	6.65948e-10	9.94236e-09
LOC388796	0.185261	6.77164e-10	1.01023e-08
HIF1A	0.185196	6.86742e-10	1.02376e-08
STARD3	0.18517	6.90629e-10	1.0288e-08
PTCD2	-0.185106	7.0016e-10	1.04222e-08
SH3D19	-0.185066	7.06114e-10	1.05031e-08
GIN1	-0.185046	7.09171e-10	1.05408e-08
MRPL52	0.18503	7.11636e-10	1.05642e-08
GLRX2	0.185029	7.11794e-10	1.05642e-08
WDFY3	-0.185001	7.15988e-10	1.06165e-08
CARHSP1	0.184999	7.16368e-10	1.06165e-08
CCNE1	0.184966	7.21448e-10	1.06839e-08
RUFY2	-0.184915	7.29259e-10	1.07916e-08
HDGFRP2	0.184901	7.31559e-10	1.08177e-08
ARSG	-0.184893	7.32846e-10	1.08288e-08
ZFP14	-0.184887	7.33722e-10	1.08338e-08
HELQ	-0.184868	7.36645e-10	1.0869e-08
NAPB	-0.184848	7.39896e-10	1.0909e-08
FMN1	-0.184835	7.41858e-10	1.09299e-08
LOC100130148	-0.184824	7.43668e-10	1.09486e-08
DENND4C	-0.184783	7.50189e-10	1.10365e-08
SRFBP1	-0.184775	7.51456e-10	1.10471e-08
ISX	0.184708	7.62284e-10	1.11981e-08
ACER2	-0.184633	7.74755e-10	1.13678e-08
BRDT	-0.184631	7.74962e-10	1.13678e-08
GLRB	-0.184602	7.7977e-10	1.143e-08
CTDSPL2	-0.184483	7.99969e-10	1.17176e-08
KLHL15	-0.184445	8.06427e-10	1.18036e-08
UNC5C	-0.184429	8.09223e-10	1.18359e-08
FLJ41941	0.184381	8.17487e-10	1.19481e-08
DUSP8	0.184345	8.23801e-10	1.20317e-08
C15orf39	0.184287	8.34102e-10	1.21733e-08
ZNF568	-0.18427	8.37127e-10	1.22086e-08
LRCH4	0.18425	8.40674e-10	1.22515e-08
ALOX15	0.184182	8.52988e-10	1.24219e-08
HSPA2	-0.184178	8.53621e-10	1.24222e-08
DNAL1	-0.184171	8.55027e-10	1.2425e-08
PAFAH1B3	0.18417	8.55045e-10	1.2425e-08
ATF2	-0.184056	8.76203e-10	1.27232e-08
TTC23L	-0.184047	8.77832e-10	1.27377e-08
ATF4	0.184036	8.79849e-10	1.27578e-08
MAP3K2	-0.183839	9.17548e-10	1.32949e-08
NOC2L	0.183748	9.35618e-10	1.3547e-08
CIAPIN1	0.183691	9.46995e-10	1.37019e-08
HEBP1	-0.183674	9.50371e-10	1.37408e-08
NPY5R	-0.183657	9.5374e-10	1.37797e-08
PAQR5	-0.183628	9.59705e-10	1.38559e-08
C1orf115	0.183524	9.8112e-10	1.4155e-08
CRIM1	-0.183516	9.82728e-10	1.4168e-08
MEA1	0.183474	9.91612e-10	1.42771e-08
NOS1AP	-0.183474	9.91708e-10	1.42771e-08
AVEN	0.183437	9.99323e-10	1.43764e-08
COPS4	-0.183407	1.00571e-09	1.4458e-08
LCT	0.183389	1.00964e-09	1.45041e-08
DYNC2H1	-0.183357	1.0166e-09	1.45938e-08
C21orf58	0.183352	1.01762e-09	1.4598e-08
MUM1L1	-0.183312	1.02625e-09	1.47113e-08
PGAP3	0.183281	1.03302e-09	1.47979e-08
GARS	0.183272	1.03498e-09	1.48154e-08
EMB	-0.183255	1.03868e-09	1.48507e-08
WIBG	0.183254	1.03892e-09	1.48507e-08
TRIM54	0.183214	1.04783e-09	1.49674e-08
PTP4A2	-0.183181	1.05522e-09	1.50624e-08
MRPS6	0.183166	1.05855e-09	1.50991e-08
SYCP1	0.183155	1.06096e-09	1.51215e-08
E2F4	0.183152	1.06162e-09	1.51215e-08
TACC3	0.183127	1.06727e-09	1.51912e-08
C6orf97	-0.183123	1.0683e-09	1.51952e-08
RDH13	0.183107	1.07184e-09	1.52348e-08
SLC16A6	-0.1831	1.07342e-09	1.52466e-08
AGAP3	0.183091	1.07559e-09	1.52666e-08
PAK1	-0.183066	1.08119e-09	1.53353e-08
C9orf5	-0.183048	1.08543e-09	1.53846e-08
ARMC6	0.183011	1.09381e-09	1.54925e-08
PPDPF	0.182988	1.09932e-09	1.55567e-08
WDR47	-0.182982	1.10058e-09	1.55567e-08
NIPAL3	-0.182982	1.10067e-09	1.55567e-08
TESK1	0.182944	1.10956e-09	1.56652e-08
ZNF132	-0.182942	1.10989e-09	1.56652e-08
ZNF621	-0.182896	1.12091e-09	1.58096e-08
RHOV	0.182833	1.13582e-09	1.60086e-08
CLIC3	0.182797	1.14449e-09	1.61196e-08
FOSL2	-0.182781	1.14849e-09	1.61646e-08
DBN1	0.182764	1.15256e-09	1.62066e-08
FAM127B	0.182762	1.15308e-09	1.62066e-08
TLR3	-0.182757	1.15426e-09	1.62119e-08
EDF1	0.18275	1.15596e-09	1.62244e-08
PPA1	0.182724	1.16233e-09	1.63025e-08
MRPS27	-0.182704	1.16727e-09	1.63605e-08
SEPSECS	-0.182691	1.17045e-09	1.63936e-08
TMED7	-0.182686	1.17183e-09	1.64015e-08
DNAJC18	-0.182674	1.17468e-09	1.643e-08
DNAJC16	-0.182627	1.18645e-09	1.65831e-08
FAM58A	0.182619	1.18849e-09	1.66001e-08
BEX1	-0.182593	1.19501e-09	1.66796e-08
RGS9	-0.182588	1.19624e-09	1.66853e-08
CEBPA	0.18255	1.206e-09	1.68098e-08
PDHA1	0.182514	1.21502e-09	1.69238e-08
PPP1R13B	0.182498	1.21919e-09	1.69701e-08
FRY	-0.182469	1.22674e-09	1.70635e-08
UBA1	0.182458	1.22964e-09	1.7092e-08
NKAIN1	-0.182435	1.23554e-09	1.71621e-08
OLFM2	0.182396	1.24587e-09	1.72937e-08
ATP8B4	-0.182322	1.26548e-09	1.75539e-08
FBXW5	0.18227	1.27931e-09	1.77307e-08
FNDC3A	-0.182268	1.27999e-09	1.77307e-08
CST5	-0.182232	1.28963e-09	1.7852e-08
NMU	0.182207	1.29653e-09	1.79351e-08
SARNP	0.182184	1.30283e-09	1.801e-08
LOC148696	-0.182162	1.30871e-09	1.80789e-08
SLC39A10	-0.182157	1.3103e-09	1.80884e-08
C16orf80	0.182147	1.31299e-09	1.81131e-08
CAMP	0.182111	1.32311e-09	1.82287e-08
PREB	0.18211	1.32317e-09	1.82287e-08
ZNF490	-0.1821	1.32609e-09	1.82564e-08
KIAA1310	-0.182096	1.32722e-09	1.82594e-08
KIF26A	0.182092	1.32814e-09	1.82597e-08
KIAA0415	0.182089	1.32916e-09	1.82612e-08
EVI5	-0.182061	1.337e-09	1.83564e-08
ACSF3	0.182057	1.33803e-09	1.8358e-08
VSTM2L	0.182016	1.34965e-09	1.85049e-08
RNF181	0.181983	1.359e-09	1.86204e-08
CD302	-0.181947	1.36955e-09	1.87523e-08
ZFYVE9	-0.181943	1.37049e-09	1.87523e-08
GREB1	-0.181939	1.37163e-09	1.87553e-08
NOL3	0.181926	1.37549e-09	1.87952e-08
C9orf7	0.181872	1.39138e-09	1.89995e-08
ZNF791	-0.181861	1.39435e-09	1.90272e-08
WDR72	-0.181846	1.39892e-09	1.90715e-08
SLC30A1	-0.181844	1.39949e-09	1.90715e-08
ZXDB	-0.181837	1.40166e-09	1.9081e-08
NEK1	-0.181835	1.40208e-09	1.9081e-08
RAPGEF6	-0.181825	1.4052e-09	1.91105e-08
THEM4	-0.181818	1.40719e-09	1.91247e-08
C22orf27	0.181806	1.41075e-09	1.91601e-08
C19orf47	0.181769	1.42179e-09	1.9297e-08
WDR36	-0.181755	1.4259e-09	1.93399e-08
ARVCF	0.181705	1.44085e-09	1.95295e-08
MAN1A1	-0.181676	1.44994e-09	1.96395e-08
USP24	-0.181658	1.45527e-09	1.96985e-08
DEFB132	-0.181646	1.45891e-09	1.97345e-08
SLC39A3	0.181564	1.48419e-09	2.0063e-08
HIST1H2AL	0.181551	1.48853e-09	2.01081e-08
MGC2889	0.181529	1.49514e-09	2.01838e-08
C16orf57	0.181516	1.4993e-09	2.02265e-08
GLB1L2	0.181506	1.50242e-09	2.0255e-08
LOC647979	-0.181431	1.52636e-09	2.0564e-08
BYSL	0.181422	1.52941e-09	2.05913e-08
WASL	-0.181409	1.5334e-09	2.06313e-08
EAF2	0.181392	1.53901e-09	2.06929e-08
GAPT	-0.181358	1.54984e-09	2.08247e-08
C8orf73	0.18135	1.55254e-09	2.08471e-08
MOBP	0.181319	1.56273e-09	2.097e-08
GNRHR	-0.18131	1.56551e-09	2.09933e-08
TNS3	-0.181296	1.57013e-09	2.10413e-08
GSDMC	0.181261	1.58188e-09	2.11846e-08
IGF1R	-0.181257	1.58316e-09	2.11877e-08
CA12	-0.181249	1.58582e-09	2.12092e-08
PNMA6A	0.181239	1.58912e-09	2.12391e-08
METTL14	-0.181219	1.59566e-09	2.13125e-08
SEZ6L	-0.181211	1.59857e-09	2.13373e-08
KIF5A	-0.181205	1.60052e-09	2.1349e-08
TIAF1	0.181185	1.60716e-09	2.14235e-08
HOMER3	0.181155	1.61738e-09	2.15454e-08
DCAKD	-0.181056	1.65141e-09	2.19843e-08
USP46	-0.181051	1.65301e-09	2.1991e-08
TSPO	0.181044	1.6555e-09	2.20096e-08
MAN1A2	-0.181008	1.66778e-09	2.21582e-08
MANF	0.180996	1.67198e-09	2.21995e-08
NEK9	-0.180984	1.67623e-09	2.22413e-08
C6orf145	0.180978	1.67833e-09	2.22544e-08
WDR44	-0.180966	1.68255e-09	2.22958e-08
NEDD1	-0.180959	1.6851e-09	2.23148e-08
ZNF709	-0.180895	1.70804e-09	2.25814e-08
VAC14	0.180893	1.70848e-09	2.25814e-08
GMEB2	0.180893	1.70859e-09	2.25814e-08
UBP1	-0.180859	1.72064e-09	2.27257e-08
ZNF45	-0.180836	1.72914e-09	2.2823e-08
DNTTIP1	0.180809	1.73873e-09	2.29346e-08
SHOC2	-0.180768	1.7538e-09	2.31182e-08
FLAD1	0.180753	1.75928e-09	2.31754e-08
SLC16A5	-0.180747	1.76167e-09	2.31873e-08
NDUFA11	0.180745	1.76249e-09	2.31873e-08
GPR34	-0.180731	1.76732e-09	2.32357e-08
ARHGEF3	-0.180714	1.77388e-09	2.33068e-08
SLC16A4	-0.180703	1.77797e-09	2.33453e-08
CTDSP2	-0.180695	1.78071e-09	2.3366e-08
F12	0.180681	1.78615e-09	2.34222e-08
APC	-0.180647	1.79875e-09	2.35721e-08
FLJ44606	-0.180639	1.80168e-09	2.35951e-08
CDC25B	0.180602	1.81589e-09	2.37657e-08
KCNJ1	0.180594	1.81893e-09	2.379e-08
NR2F6	0.180578	1.82499e-09	2.38539e-08
C6orf125	0.180572	1.82704e-09	2.38652e-08
CLN5	-0.180556	1.83313e-09	2.39292e-08
FAM108A1	0.180547	1.83664e-09	2.39595e-08
VPS13A	-0.180493	1.85747e-09	2.42156e-08
PNMA1	-0.180451	1.874e-09	2.44071e-08
RGNEF	-0.180449	1.87458e-09	2.44071e-08
FDPS	0.180424	1.88446e-09	2.45199e-08
MATN3	-0.180381	1.90166e-09	2.47277e-08
NGEF	0.180367	1.90711e-09	2.47627e-08
VAX1	0.180365	1.90807e-09	2.47627e-08
ATAD3B	0.180364	1.90821e-09	2.47627e-08
MPST	0.180362	1.90927e-09	2.47627e-08
FLJ39609	0.180347	1.91493e-09	2.48202e-08
SUSD2	0.180336	1.91948e-09	2.48631e-08
CLEC5A	-0.180268	1.94676e-09	2.52003e-08
ANKRD29	-0.18025	1.95417e-09	2.52801e-08
APBB2	-0.180222	1.96562e-09	2.54119e-08
ZFYVE26	-0.180189	1.97904e-09	2.55689e-08
CDCA5	0.180165	1.98905e-09	2.56691e-08
DDX56	0.180165	1.98934e-09	2.56691e-08
ABCC10	0.180157	1.99267e-09	2.56859e-08
C11orf80	0.180155	1.99319e-09	2.56859e-08
TSPYL3	-0.180139	1.99992e-09	2.57561e-08
APEX2	0.180133	2.0024e-09	2.57717e-08
UNC5A	0.180008	2.05541e-09	2.6437e-08
TSPAN3	-0.179997	2.05994e-09	2.64781e-08
MAGOHB	0.179994	2.06123e-09	2.64781e-08
ALG10B	-0.179982	2.06659e-09	2.653e-08
CKB	0.17994	2.08456e-09	2.67437e-08
PIK3R4	-0.179907	2.09879e-09	2.69091e-08
GRK6	0.179879	2.11104e-09	2.70489e-08
PDE5A	-0.179849	2.12455e-09	2.72047e-08
NELL2	-0.179845	2.12635e-09	2.72105e-08
CST3	-0.179818	2.13815e-09	2.73442e-08
AURKA	0.179784	2.15327e-09	2.75201e-08
PSAT1	0.179752	2.16781e-09	2.76883e-08
ZNF740	-0.179726	2.17965e-09	2.78219e-08
SF3B5	0.179689	2.19613e-09	2.80146e-08
HSPE1	0.179667	2.20657e-09	2.813e-08
APLP1	0.17966	2.20938e-09	2.8148e-08
FAM101A	0.179615	2.23021e-09	2.83954e-08
ZBTB20	-0.179612	2.23193e-09	2.83993e-08
FLJ13224	0.179563	2.25441e-09	2.86672e-08
SLC9A3R2	0.179544	2.26339e-09	2.87633e-08
CLIC6	-0.17954	2.26537e-09	2.87703e-08
MAZ	0.179535	2.26796e-09	2.87851e-08
NPW	0.179504	2.28234e-09	2.89494e-08
DCTN4	-0.179485	2.29135e-09	2.90454e-08
ACADSB	-0.179365	2.34915e-09	2.97593e-08
PSMB2	0.179358	2.35246e-09	2.97826e-08
ZAK	-0.179286	2.38819e-09	3.02159e-08
ATRN	-0.179215	2.42342e-09	3.06425e-08
ZADH2	-0.17914	2.46148e-09	3.11042e-08
C1orf88	-0.179119	2.47239e-09	3.12224e-08
KCNJ4	0.179074	2.49515e-09	3.14902e-08
TTC14	-0.179059	2.50295e-09	3.15687e-08
VPS13C	-0.179051	2.5074e-09	3.16052e-08
POMT1	0.179046	2.50999e-09	3.16181e-08
UHRF1BP1L	-0.179035	2.51554e-09	3.16682e-08
SAFB	0.179005	2.53116e-09	3.18449e-08
NOC4L	0.178937	2.56683e-09	3.22735e-08
E2F1	0.178933	2.56928e-09	3.22842e-08
GGT8P	0.178923	2.57478e-09	3.23331e-08
LBX2	0.178901	2.58613e-09	3.24555e-08
SIX1	0.178889	2.59272e-09	3.2518e-08
CSNK1G1	-0.178861	2.60792e-09	3.26882e-08
LRRC45	0.178846	2.61589e-09	3.27677e-08
SSFA2	-0.178822	2.62882e-09	3.29092e-08
FOXD4L1	0.178755	2.66546e-09	3.33472e-08
KIAA0284	0.178737	2.67559e-09	3.34532e-08
MSL2	-0.178712	2.68926e-09	3.36032e-08
TOMM6	0.178705	2.69331e-09	3.36331e-08
NHLRC2	-0.178691	2.70136e-09	3.37126e-08
PIN4	0.178678	2.70831e-09	3.37784e-08
C9orf64	-0.178669	2.71318e-09	3.38182e-08
HECTD2	-0.178632	2.73437e-09	3.40614e-08
PRSS53	0.1786	2.7523e-09	3.42482e-08
TRIM46	0.178599	2.75277e-09	3.42482e-08
GALNTL1	-0.17855	2.78117e-09	3.45802e-08
HMBS	0.178498	2.81083e-09	3.49154e-08
BBS4	-0.178497	2.81159e-09	3.49154e-08
PSMD3	0.178487	2.81749e-09	3.4967e-08
FAM198A	-0.17847	2.82709e-09	3.50646e-08
SCXB	0.178452	2.83769e-09	3.51744e-08
PCSK7	0.178393	2.87233e-09	3.55819e-08
TIMM44	0.178367	2.88794e-09	3.57533e-08
CHD1	-0.178311	2.92169e-09	3.6149e-08
CCDC107	0.178167	3.00934e-09	3.72105e-08
GTF2H4	0.178139	3.02701e-09	3.73901e-08
TMEM134	0.178138	3.02757e-09	3.73901e-08
MRPS26	0.178067	3.07233e-09	3.79197e-08
THOC6	0.177979	3.12818e-09	3.85854e-08
RNF141	-0.177944	3.151e-09	3.8843e-08
LRRC59	0.177922	3.16536e-09	3.89962e-08
TMED9	0.177918	3.16782e-09	3.90027e-08
NEUROD2	0.177912	3.1719e-09	3.90291e-08
MYO18B	-0.177906	3.17576e-09	3.90528e-08
STAM2	-0.177846	3.2155e-09	3.95174e-08
HOXC5	0.177841	3.21867e-09	3.95187e-08
MRPS12	0.177839	3.21953e-09	3.95187e-08
MTG1	0.177766	3.26833e-09	4.00932e-08
CAPS2	-0.177737	3.28828e-09	4.03134e-08
AGBL2	-0.177716	3.30225e-09	4.04601e-08
FAM114A1	-0.177658	3.34216e-09	4.09225e-08
HSD17B2	0.177655	3.34406e-09	4.09225e-08
PRKRIP1	0.177643	3.35229e-09	4.09985e-08
CPSF4	0.177618	3.36958e-09	4.11849e-08
ETNK1	-0.17755	3.4168e-09	4.17367e-08
CC2D2A	-0.177476	3.46902e-09	4.23489e-08
TMEM93	0.177413	3.51402e-09	4.28723e-08
IPP	-0.177358	3.55419e-09	4.33362e-08
PDS5B	-0.177337	3.56925e-09	4.34935e-08
NME5	-0.177296	3.59959e-09	4.38367e-08
ZNF792	-0.177289	3.60502e-09	4.38763e-08
OSBPL8	-0.17728	3.61128e-09	4.3926e-08
SNRPA	0.177276	3.61466e-09	4.39406e-08
RBM10	0.177259	3.62705e-09	4.40647e-08
STARD13	-0.177242	3.63997e-09	4.4195e-08
GIYD2	0.177222	3.65478e-09	4.43481e-08
PTCHD2	0.17721	3.66376e-09	4.44302e-08
DHCR7	0.177201	3.67016e-09	4.44811e-08
CSRNP3	-0.177172	3.69267e-09	4.47271e-08
SLC25A46	-0.177147	3.71134e-09	4.49261e-08
DNAH7	-0.177119	3.73246e-09	4.51547e-08
MCCC1	0.177107	3.74223e-09	4.52457e-08
TOP1P1	0.177087	3.75763e-09	4.54046e-08
TLK1	-0.177071	3.76986e-09	4.55252e-08
KIAA0141	-0.177048	3.78715e-09	4.57065e-08
ACPP	0.17694	3.87203e-09	4.67031e-08
VNN3	0.176932	3.87841e-09	4.67521e-08
ACAD8	0.176866	3.93078e-09	4.7355e-08
PPIB	0.176859	3.93651e-09	4.73957e-08
UBE2V1	0.176837	3.95475e-09	4.75869e-08
PCMTD1	-0.176812	3.97501e-09	4.78021e-08
SDCCAG3	0.176795	3.98839e-09	4.79345e-08
HIST1H3B	0.176757	4.01969e-09	4.82818e-08
KARS	0.176752	4.0242e-09	4.83072e-08
C19orf73	0.176745	4.02957e-09	4.83429e-08
CCDC137	0.176738	4.03536e-09	4.83835e-08
RTN4IP1	0.176727	4.04442e-09	4.84633e-08
RARG	-0.176704	4.06373e-09	4.86658e-08
CHST15	-0.176699	4.06778e-09	4.86854e-08
C12orf60	-0.176666	4.09479e-09	4.89795e-08
NRADDP	0.176641	4.11642e-09	4.9209e-08
SOD1	0.176587	4.16152e-09	4.97088e-08
KRBA2	-0.176585	4.16316e-09	4.97088e-08
SLC16A13	0.176575	4.17214e-09	4.97552e-08
IMPDH1	0.176574	4.17296e-09	4.97552e-08
CD59	-0.176572	4.17445e-09	4.97552e-08
DNAJB11	0.176561	4.18415e-09	4.98414e-08
USP39	0.176515	4.22307e-09	5.02752e-08
LMAN2	0.176496	4.24019e-09	5.04397e-08
TMEM184C	-0.176494	4.24189e-09	5.04397e-08
KIFC1	0.176445	4.28425e-09	5.0896e-08
NUDT12	-0.176444	4.28531e-09	5.0896e-08
TAF6	0.176437	4.29107e-09	5.09207e-08
SETD8	0.176436	4.29244e-09	5.09207e-08
SPIN3	-0.176426	4.30048e-09	5.0986e-08
WBSCR22	0.17632	4.39442e-09	5.20692e-08
ATG2B	-0.176293	4.41934e-09	5.23336e-08
FBLN7	-0.176268	4.44206e-09	5.25718e-08
SERP2	-0.176263	4.44599e-09	5.25874e-08
GNMT	0.176226	4.47976e-09	5.29557e-08
DDA1	0.176215	4.49008e-09	5.30467e-08
UQCRHL	0.176195	4.50854e-09	5.32335e-08
BANP	0.176179	4.523e-09	5.3373e-08
TRIM6	-0.176172	4.52905e-09	5.3394e-08
SLC25A33	0.176171	4.53008e-09	5.3394e-08
FAM134A	-0.176168	4.53356e-09	5.34038e-08
DKK1	0.176013	4.67835e-09	5.50771e-08
CADM2	-0.175955	4.73384e-09	5.56979e-08
KCNQ2	0.175926	4.76248e-09	5.60022e-08
TBC1D10B	0.175921	4.76645e-09	5.60048e-08
SLC14A2	-0.17592	4.76826e-09	5.60048e-08
COQ3	0.175865	4.82139e-09	5.65959e-08
DCDC2	-0.175834	4.8521e-09	5.69232e-08
KIAA0232	-0.175806	4.87955e-09	5.7212e-08
TBCC	0.175751	4.9349e-09	5.7788e-08
TMEM168	-0.175748	4.93735e-09	5.7788e-08
ANKFY1	-0.175747	4.93882e-09	5.7788e-08
PIF1	0.175745	4.94015e-09	5.7788e-08
RASSF7	0.175742	4.94361e-09	5.77949e-08
PIGB	-0.175717	4.96846e-09	5.80312e-08
C12orf45	0.175716	4.96958e-09	5.80312e-08
ZNF511	0.175701	4.98454e-09	5.81722e-08
FAM129A	-0.175662	5.02456e-09	5.86054e-08
CRB3	0.175656	5.03103e-09	5.86468e-08
CENPT	0.175643	5.04393e-09	5.87632e-08
COX7A2	0.175607	5.0815e-09	5.91333e-08
SPG11	-0.175607	5.08156e-09	5.91333e-08
CNPY2	0.175592	5.09702e-09	5.9279e-08
CECR5	0.175525	5.16671e-09	6.00549e-08
TUBB3	0.175518	5.17376e-09	6.01021e-08
MATR3	-0.175489	5.20465e-09	6.04056e-08
USP35	-0.175487	5.20588e-09	6.04056e-08
CXorf48	0.175451	5.24442e-09	6.08178e-08
HPS3	-0.175428	5.26937e-09	6.1072e-08
FAM161B	-0.175328	5.37696e-09	6.22491e-08
DNAJC9	0.175328	5.37711e-09	6.22491e-08
MORC4	0.17527	5.44079e-09	6.29502e-08
FAM129B	0.175263	5.44875e-09	6.30061e-08
RAG1	-0.175244	5.46911e-09	6.32053e-08
DEGS1	0.175201	5.51689e-09	6.3708e-08
LCOR	-0.175197	5.52134e-09	6.3708e-08
AURKAIP1	0.175197	5.5221e-09	6.3708e-08
PSMG4	0.175138	5.58866e-09	6.44391e-08
INO80	-0.17513	5.59749e-09	6.44979e-08
CCDC120	0.175127	5.60016e-09	6.44979e-08
NUDT1	0.17511	5.61971e-09	6.46861e-08
C10orf107	-0.175104	5.62688e-09	6.47316e-08
CDC20	0.175083	5.65017e-09	6.49625e-08
CEP290	-0.175074	5.66091e-09	6.50177e-08
NFATC2	-0.175074	5.66143e-09	6.50177e-08
CDS2	-0.175067	5.66955e-09	6.50739e-08
TTC30A	-0.175038	5.70243e-09	6.5385e-08
C6orf129	0.175035	5.70636e-09	6.5385e-08
GABRD	0.175035	5.70638e-09	6.5385e-08
LOC339290	-0.17502	5.72288e-09	6.55367e-08
KRTAP5-2	0.175008	5.73733e-09	6.56649e-08
FAM109A	0.175002	5.74398e-09	6.56984e-08
CSNK1G2	0.175	5.74678e-09	6.56984e-08
DDOST	0.174986	5.76323e-09	6.58492e-08
PAR5	-0.17498	5.77019e-09	6.58913e-08
GRIA1	-0.17497	5.78102e-09	6.59776e-08
SPNS1	0.174937	5.82038e-09	6.63893e-08
TMUB1	0.174913	5.8488e-09	6.66757e-08
RABEP2	0.174907	5.85577e-09	6.67174e-08
NOM1	0.174886	5.88056e-09	6.69619e-08
HSPBP1	0.174854	5.91836e-09	6.73543e-08
P2RX2	0.174831	5.94589e-09	6.76166e-08
FBXO36	-0.174829	5.94811e-09	6.76166e-08
HJURP	0.174792	5.99334e-09	6.80923e-08
FAM98B	-0.174727	6.07301e-09	6.89586e-08
NDUFS7	0.174709	6.09428e-09	6.91612e-08
ANP32B	0.174701	6.10428e-09	6.92357e-08
RPRD1A	-0.174662	6.15286e-09	6.97474e-08
IRX4	0.174658	6.15728e-09	6.97583e-08
VPS41	-0.174625	6.19897e-09	7.01912e-08
GJB1	0.174582	6.25265e-09	7.07592e-08
STIP1	0.174576	6.26032e-09	7.08063e-08
VSIG8	0.174535	6.31294e-09	7.13613e-08
FAM136A	0.174507	6.34895e-09	7.17282e-08
ZDHHC16	0.174468	6.39865e-09	7.2231e-08
DNASE1	0.174466	6.40062e-09	7.2231e-08
OAZ1	0.174347	6.5562e-09	7.39452e-08
EIF2C4	-0.17434	6.56528e-09	7.40063e-08
EPB41L5	-0.174303	6.61473e-09	7.45221e-08
TOR2A	0.174299	6.62038e-09	7.45439e-08
ATG4C	-0.174294	6.62649e-09	7.45712e-08
TNFRSF11B	-0.174275	6.65292e-09	7.48268e-08
VRK1	0.174271	6.65804e-09	7.48426e-08
WBSCR16	0.174232	6.70997e-09	7.53826e-08
FH	0.17423	6.71356e-09	7.53826e-08
NUBP2	0.174223	6.7223e-09	7.54387e-08
PFN1	0.174215	6.73291e-09	7.55158e-08
XIAP	-0.1742	6.75348e-09	7.57043e-08
POLR2J	0.174171	6.79268e-09	7.61014e-08
SPIRE2	0.174161	6.80678e-09	7.6217e-08
ATP5L	0.17413	6.84934e-09	7.6651e-08
REEP4	0.174125	6.8572e-09	7.66964e-08
SLC25A4	0.174096	6.89638e-09	7.70918e-08
RASEF	-0.174076	6.92435e-09	7.73615e-08
CEP63	-0.174039	6.97586e-09	7.78938e-08
NEU3	-0.174032	6.98615e-09	7.79656e-08
EFCAB4B	-0.174022	7.00006e-09	7.80776e-08
SELT	-0.174019	7.00418e-09	7.80803e-08
SGK3	-0.174006	7.02272e-09	7.82437e-08
PRMT3	-0.173976	7.06485e-09	7.86697e-08
MMAA	-0.173972	7.07137e-09	7.86987e-08
TKT	0.173953	7.09841e-09	7.89561e-08
SPATA4	-0.17383	7.27636e-09	8.08908e-08
PDE6B	-0.173818	7.29352e-09	8.10368e-08
RAB6C	-0.173806	7.31104e-09	8.11867e-08
SNAPC4	0.173762	7.37568e-09	8.18595e-08
MED21	-0.173724	7.43182e-09	8.24372e-08
PLEKHM3	-0.173688	7.48644e-09	8.29592e-08
TBX3	-0.173688	7.48711e-09	8.29592e-08
PLK1	0.173612	7.60143e-09	8.41658e-08
TMPRSS13	0.17361	7.60436e-09	8.41658e-08
TAS2R3	-0.173601	7.61901e-09	8.42816e-08
NRBP1	0.173596	7.62533e-09	8.43053e-08
GLUD1	-0.173589	7.63634e-09	8.43807e-08
CBX7	-0.173543	7.70748e-09	8.51202e-08
CPAMD8	0.173539	7.71406e-09	8.51462e-08
MTMR14	0.173501	7.77305e-09	8.57503e-08
TMEM51	0.173493	7.78505e-09	8.58357e-08
USP32	-0.173457	7.8418e-09	8.64142e-08
FGD3	-0.173412	7.91224e-09	8.71427e-08
CRIP2	0.17335	8.01176e-09	8.81907e-08
RDBP	0.173273	8.13635e-09	8.95132e-08
USMG5	0.173254	8.16682e-09	8.97994e-08
UNC50	-0.173234	8.19974e-09	9.01122e-08
ARPP19	-0.173155	8.33008e-09	9.14947e-08
CCDC111	-0.173108	8.41033e-09	9.23258e-08
DCLK1	-0.173085	8.44822e-09	9.26913e-08
SLC25A10	0.173045	8.51609e-09	9.3385e-08
F11R	0.172949	8.68181e-09	9.51505e-08
SRRT	0.172883	8.79589e-09	9.63485e-08
CCDC124	0.172867	8.82548e-09	9.66201e-08
C18orf1	-0.172852	8.85168e-09	9.68266e-08
FBXL13	-0.172851	8.85395e-09	9.68266e-08
HPD	0.172818	8.91194e-09	9.74078e-08
GRIK3	-0.172809	8.9276e-09	9.75262e-08
MAGI1	-0.172748	9.03776e-09	9.8676e-08
WDR18	0.172703	9.11817e-09	9.94975e-08
KLF16	0.172701	9.12287e-09	9.94975e-08
EWSR1	0.172634	9.24521e-09	1.00777e-07
BBS1	-0.172607	9.29497e-09	1.01265e-07
ATP6V0C	0.172599	9.31085e-09	1.01383e-07
PODXL2	0.172534	9.43189e-09	1.02646e-07
AFF1	-0.172496	9.50434e-09	1.03378e-07
APBA2	0.172449	9.59343e-09	1.04291e-07
GFER	0.172424	9.64012e-09	1.04742e-07
MRPL47	0.172352	9.77963e-09	1.06201e-07
RGS9BP	0.17234	9.80368e-09	1.06404e-07
CRISP3	0.172336	9.81075e-09	1.06424e-07
CCNO	0.172276	9.92869e-09	1.07645e-07
CALR	0.172229	1.00234e-08	1.08614e-07
KPNA7	0.172219	1.00428e-08	1.08743e-07
KCNH1	-0.172217	1.00461e-08	1.08743e-07
MFSD1	-0.172194	1.00926e-08	1.09188e-07
PTTG1	0.17216	1.01611e-08	1.0987e-07
MOSPD3	0.172134	1.02132e-08	1.10353e-07
HCN1	-0.172133	1.02167e-08	1.10353e-07
KRT7	0.172112	1.02594e-08	1.10754e-07
C8orf55	0.172063	1.03598e-08	1.11778e-07
SNCB	0.172046	1.03938e-08	1.12086e-07
TBCK	-0.172037	1.04136e-08	1.12238e-07
VPS4A	0.172031	1.04248e-08	1.123e-07
EXOSC8	0.172019	1.04498e-08	1.12508e-07
ZNF441	-0.171985	1.05217e-08	1.13222e-07
CREB1	-0.171981	1.05293e-08	1.13243e-07
FAM69A	-0.171933	1.06317e-08	1.14284e-07
PACS2	0.171906	1.06885e-08	1.14833e-07
PPP2R3B	0.171891	1.07205e-08	1.15115e-07
RCBTB1	-0.171876	1.07521e-08	1.15393e-07
TAF1C	0.17186	1.0786e-08	1.15696e-07
CCNB2	0.171846	1.08163e-08	1.15959e-07
ATE1	-0.171829	1.08525e-08	1.16286e-07
C1orf49	0.171823	1.08667e-08	1.16376e-07
VEZF1	-0.171744	1.10385e-08	1.18153e-07
BDNFOS	-0.171653	1.12398e-08	1.20243e-07
LRIG2	-0.171649	1.12477e-08	1.20264e-07
ZFYVE21	0.171638	1.12719e-08	1.20428e-07
UBE3A	-0.171637	1.1275e-08	1.20428e-07
HMX3	0.171599	1.13602e-08	1.21273e-07
DLGAP1	-0.171564	1.14392e-08	1.22053e-07
MRPS15	0.17156	1.14471e-08	1.22073e-07
MAP2K4	-0.171526	1.15265e-08	1.22854e-07
POLD2	0.17151	1.15632e-08	1.2318e-07
PLDN	-0.171475	1.16422e-08	1.23956e-07
TCHH	0.171423	1.17634e-08	1.2518e-07
PPIL5	0.171389	1.18421e-08	1.25951e-07
NOL12	0.171382	1.18595e-08	1.2607e-07
CCT7	0.171363	1.19035e-08	1.26471e-07
SSBP1	0.171353	1.19282e-08	1.26666e-07
OSBPL5	0.171346	1.19439e-08	1.26767e-07
MCM7	0.171323	1.19989e-08	1.27283e-07
MND1	0.171319	1.20083e-08	1.27316e-07
MYLK3	0.171296	1.20631e-08	1.27829e-07
AUP1	0.171265	1.2137e-08	1.28495e-07
TMEM151A	0.171264	1.21387e-08	1.28495e-07
PIKFYVE	-0.17112	1.24912e-08	1.32157e-07
C21orf128	0.171113	1.2509e-08	1.32276e-07
FLNB	-0.171108	1.25202e-08	1.32325e-07
ELK3	-0.171028	1.272e-08	1.34367e-07
LASS1	0.171	1.27902e-08	1.35037e-07
PIGV	-0.170996	1.28022e-08	1.35094e-07
CDC45	0.170984	1.28315e-08	1.35332e-07
DCTN2	0.170964	1.28825e-08	1.35799e-07
HM13	0.170959	1.28945e-08	1.35854e-07
SP6	0.170955	1.29064e-08	1.35908e-07
GLCCI1	-0.170884	1.30882e-08	1.3775e-07
SPNS2	0.170824	1.32436e-08	1.39313e-07
FAM63B	-0.170814	1.32701e-08	1.39519e-07
ZNF660	-0.170809	1.3282e-08	1.39572e-07
C5orf15	-0.170804	1.32967e-08	1.39654e-07
UTP14C	-0.1708	1.33068e-08	1.39687e-07
ARHGEF16	0.170728	1.34978e-08	1.41618e-07
FAM98A	0.1707	1.35724e-08	1.42327e-07
C5orf24	-0.170696	1.35831e-08	1.42365e-07
ACTR8	-0.170646	1.37179e-08	1.43702e-07
MSI2	-0.1706	1.38425e-08	1.44933e-07
CDC14A	-0.170498	1.41231e-08	1.4779e-07
ZNF192	-0.170496	1.41301e-08	1.4779e-07
DDTL	0.17048	1.41734e-08	1.48167e-07
RUSC1	0.170475	1.41883e-08	1.48246e-07
FEN1	0.170452	1.42523e-08	1.48837e-07
PRKCG	0.170435	1.43003e-08	1.49261e-07
UCHL3	0.170415	1.43561e-08	1.49765e-07
MTSS1L	0.170401	1.43968e-08	1.50099e-07
RNF222	0.170399	1.44029e-08	1.50099e-07
CARD9	0.170388	1.44339e-08	1.50343e-07
CERKL	-0.170377	1.44645e-08	1.50584e-07
TTLL6	0.170325	1.46128e-08	1.5205e-07
NCRNA00176	0.170322	1.4623e-08	1.52078e-07
PSMC4	0.170287	1.47235e-08	1.53042e-07
JMJD4	0.170282	1.4737e-08	1.53042e-07
H2AFY2	0.170282	1.47385e-08	1.53042e-07
HTR7	-0.170231	1.48858e-08	1.54492e-07
SNX1	-0.170207	1.49558e-08	1.55071e-07
LOC100128977	-0.170207	1.4957e-08	1.55071e-07
EME1	0.170203	1.4967e-08	1.55095e-07
FRAT2	0.170196	1.49876e-08	1.55228e-07
SERINC3	-0.17018	1.50368e-08	1.55659e-07
LACTB	-0.170176	1.50479e-08	1.55694e-07
NDUFA4L2	0.170157	1.51045e-08	1.56165e-07
KIAA0430	-0.170155	1.5109e-08	1.56165e-07
DNAJC12	-0.170139	1.51593e-08	1.56544e-07
TSPAN8	0.170138	1.51612e-08	1.56544e-07
IKZF4	-0.170133	1.51746e-08	1.56602e-07
C14orf135	-0.170111	1.52405e-08	1.57202e-07
ANKRD44	-0.170102	1.52673e-08	1.57398e-07
TAS1R3	0.170097	1.52849e-08	1.57498e-07
RGS3	0.170076	1.53477e-08	1.58065e-07
ARL3	-0.170022	1.5512e-08	1.59676e-07
LEMD2	0.169997	1.55857e-08	1.60352e-07
AP4M1	0.169993	1.56008e-08	1.60425e-07
THAP6	-0.169972	1.56624e-08	1.60977e-07
GLTPD1	0.169955	1.57163e-08	1.61449e-07
C11orf10	0.169951	1.573e-08	1.61507e-07
SMARCA2	-0.169939	1.57667e-08	1.61801e-07
KCTD3	-0.169935	1.57784e-08	1.61839e-07
SPTBN2	0.169928	1.58006e-08	1.61985e-07
PGCP	-0.169902	1.58814e-08	1.62729e-07
TMED5	-0.169896	1.58996e-08	1.62833e-07
AES	0.169853	1.60352e-08	1.64139e-07
PIGK	-0.169847	1.60539e-08	1.64247e-07
KLHDC4	0.16984	1.60756e-08	1.64386e-07
SLC30A9	-0.169826	1.61195e-08	1.64751e-07
P4HB	0.169773	1.62892e-08	1.66363e-07
GINS3	0.169771	1.62938e-08	1.66363e-07
C5orf30	-0.169697	1.65324e-08	1.68714e-07
SPATA6	-0.169674	1.66069e-08	1.69389e-07
LRCH1	-0.169644	1.6706e-08	1.70313e-07
BTG2	-0.169625	1.67688e-08	1.70867e-07
GMNN	0.169535	1.70678e-08	1.73826e-07
RPUSD1	0.169485	1.72334e-08	1.75424e-07
P2RY13	-0.169413	1.74808e-08	1.77788e-07
MFAP1	-0.169412	1.74833e-08	1.77788e-07
OSGEPL1	-0.16936	1.76614e-08	1.79508e-07
CBLC	-0.169283	1.79314e-08	1.82161e-07
GRLF1	-0.169258	1.80173e-08	1.82931e-07
TMLHE	-0.169256	1.80253e-08	1.82931e-07
FAM69B	0.169249	1.80494e-08	1.83083e-07
SAP30L	-0.169216	1.81685e-08	1.84198e-07
NARFL	0.169167	1.83417e-08	1.85861e-07
SCYL1	0.169075	1.86753e-08	1.89146e-07
RRAGB	-0.169057	1.87409e-08	1.89715e-07
AMIGO1	-0.169052	1.87578e-08	1.89791e-07
ZNF513	0.16902	1.88759e-08	1.9089e-07
PGD	0.168991	1.8982e-08	1.91867e-07
SEPX1	0.168942	1.91663e-08	1.93633e-07
BIK	0.168928	1.9217e-08	1.93952e-07
C17orf106	0.168927	1.9224e-08	1.93952e-07
IFT27	0.168926	1.92268e-08	1.93952e-07
CTU2	0.168902	1.93148e-08	1.94742e-07
[truncated: 4,458 more rows]

## Sheet: test set2
Score	Gene list	probe ID	Discription
5.39e-16	MNX1-AS1	236967_at	MNX1antisenseRNA1(headtohead)[Source:HGNCSymbol;Acc:HGNC:48954]
1.57e-09	TMEM97	212279_at	transmembraneprotein97[Source:HGNCSymbol;Acc:HGNC:28106]
2.65e-09	ABHD11	221927_s_at	abhydrolasedomaincontaining11[Source:HGNCSymbol;Acc:HGNC:16407]
3.64e-09	HES6	226446_at	hesfamilybHLHtranscriptionfactor6[Source:HGNCSymbol;Acc:HGNC:18254]
9.71e-09	SLAIN1	225619_at	SLAINmotiffamily,member1[Source:HGNCSymbol;Acc:HGNC:26387]
1.68e-08	KIAA1244	228051_at	KIAA1244[Source:HGNCSymbol;Acc:HGNC:21213]
1.79e-08	TMEM97	212282_at	transmembraneprotein97[Source:HGNCSymbol;Acc:HGNC:28106]
1.96e-08	WDR34	224715_at	WDrepeatdomain34[Source:HGNCSymbol;Acc:HGNC:28296]
2.01e-08	KIF1A	225482_at	kinesinfamilymember1A[Source:HGNCSymbol;Acc:HGNC:888]
2.27e-08	RHPN2	227196_at	rhophilin,RhoGTPasebindingprotein2[Source:HGNCSymbol;Acc:HGNC:19974]
3.92e-08	TMEM97	212281_s_at	transmembraneprotein97[Source:HGNCSymbol;Acc:HGNC:28106]
4.52e-08	KIF1A	203849_s_at	kinesinfamilymember1A[Source:HGNCSymbol;Acc:HGNC:888]
5.83e-08	SLC16A14	238029_s_at	solutecarrierfamily16,member14[Source:HGNCSymbol;Acc:HGNC:26417]
7.18e-08	DNAAF5	218460_at	dynein,axonemal,assemblyfactor5[Source:HGNCSymbol;Acc:HGNC:26013]
1.25e-07	RANBP2	226922_at	RANbindingprotein2[Source:HGNCSymbol;Acc:HGNC:9848]
1.68e-07	TM7SF2	210130_s_at	transmembrane7superfamilymember2[Source:HGNCSymbol;Acc:HGNC:11863]
1.79e-07	SAPCD2	225777_at	suppressorAPCdomaincontaining2[Source:HGNCSymbol;Acc:HGNC:28055]
1.8e-07	MCF2L	35147_at	MCF.2celllinederivedtransformingsequence-like[Source:HGNCSymbol;Acc:HGNC:14576]
1.81e-07	CHN2	213385_at	chimerin2[Source:HGNCSymbol;Acc:HGNC:1944]
1.93e-07	KIAA1244	236037_at	KIAA1244[Source:HGNCSymbol;Acc:HGNC:21213]
2.04e-07	RMI2	226456_at	RecQmediatedgenomeinstability2[Source:HGNCSymbol;Acc:HGNC:28349]
2.16e-07	PPP2R2C	228010_at	proteinphosphatase2,regulatorysubunitB,gamma[Source:HGNCSymbol;Acc:HGNC:9306]
2.46e-07	NXPH1	232377_at	neurexophilin1[Source:HGNCSymbol;Acc:HGNC:20693]
2.8e-07	PNPLA2	212705_x_at	patatin-likephospholipasedomaincontaining2[Source:HGNCSymbol;Acc:HGNC:30802]
3.11e-07	GLB1L2	213713_s_at	galactosidase,beta1-like2[Source:HGNCSymbol;Acc:HGNC:25129]
3.13e-07	ASRGL1	222764_at	asparaginaselike1[Source:HGNCSymbol;Acc:HGNC:16448]
3.21e-07	SEC23B	201582_at	Sec23homologB(S.cerevisiae)[Source:HGNCSymbol;Acc:HGNC:10702]
3.3e-07	FZR1	209414_at	fizzy/celldivisioncycle20related1(Drosophila)[Source:HGNCSymbol;Acc:HGNC:24824]
3.8e-07	ENDOG	204824_at	endonucleaseG[Source:HGNCSymbol;Acc:HGNC:3346]
4.02e-07	CYCS	229415_at	cytochromec,somatic[Source:HGNCSymbol;Acc:HGNC:19986]
4.06e-07	CEP44	241426_at	centrosomalprotein44kDa[Source:HGNCSymbol;Acc:HGNC:29356]
4.64e-07	KIAA1244	231856_at	KIAA1244[Source:HGNCSymbol;Acc:HGNC:21213]
4.82e-07	F12	205774_at	coagulationfactorXII(Hagemanfactor)[Source:HGNCSymbol;Acc:HGNC:3530]
5.87e-07	MCF2L	212935_at	MCF.2celllinederivedtransformingsequence-like[Source:HGNCSymbol;Acc:HGNC:14576]
6e-07	DLG3	212729_at	discs,largehomolog3(Drosophila)[Source:HGNCSymbol;Acc:HGNC:2902]
6.07e-07	SIRT6	219613_s_at	sirtuin6[Source:HGNCSymbol;Acc:HGNC:14934]
7.07e-07	BMP7	209590_at	bonemorphogeneticprotein7[Source:HGNCSymbol;Acc:HGNC:1074]
7.11e-07	RRM2	201890_at	ribonucleotidereductaseM2[Source:HGNCSymbol;Acc:HGNC:10452]
7.15e-07	DLG3	212728_at	discs,largehomolog3(Drosophila)[Source:HGNCSymbol;Acc:HGNC:2902]
7.22e-07	RAB3IP	238526_at	RAB3Ainteractingprotein[Source:HGNCSymbol;Acc:HGNC:16508]
7.32e-07	PPM1L	228108_at	proteinphosphatase,Mg2+/Mn2+dependent,1L[Source:HGNCSymbol;Acc:HGNC:16381]
7.85e-07	PRR36	220584_at	prolinerich36[Source:HGNCSymbol;Acc:HGNC:26172]
8.47e-07	CHN2	211419_s_at	chimerin2[Source:HGNCSymbol;Acc:HGNC:1944]
8.67e-07	ABHD11	1552470_a_at	abhydrolasedomaincontaining11[Source:HGNCSymbol;Acc:HGNC:16407]
9.85e-07	PNMT	206793_at	phenylethanolamineN-methyltransferase[Source:HGNCSymbol;Acc:HGNC:9160]
1.05e-06	LLGL2	1554006_a_at	lethalgiantlarvaehomolog2(Drosophila)[Source:HGNCSymbol;Acc:HGNC:6629]
1.11e-06	GSE1	212056_at	Gse1coiled-coilprotein[Source:HGNCSymbol;Acc:HGNC:28979]
1.12e-06	PPM1L	229506_at	proteinphosphatase,Mg2+/Mn2+dependent,1L[Source:HGNCSymbol;Acc:HGNC:16381]
1.13e-06	ZNF57	1554628_at	zincfingerprotein57[Source:HGNCSymbol;Acc:HGNC:13125]
1.16e-06	TBC1D30	213912_at	TBC1domainfamily,member30[Source:HGNCSymbol;Acc:HGNC:29164]
1.19e-06	CTNNA2	205373_at	catenin(cadherin-associatedprotein),alpha2[Source:HGNCSymbol;Acc:HGNC:2510]
1.27e-06	FAM221A	228600_x_at	familywithsequencesimilarity221,memberA[Source:HGNCSymbol;Acc:HGNC:27977]
1.28e-06	INTS1	212212_s_at	integratorcomplexsubunit1[Source:HGNCSymbol;Acc:HGNC:24555]
1.35e-06	TDG	203743_s_at	thymine-DNAglycosylase[Source:HGNCSymbol;Acc:HGNC:11700]
1.44e-06	SBK1	226549_at	SH3domainbindingkinase1[Source:HGNCSymbol;Acc:HGNC:17699]
1.44e-06	MARVELD3	239148_at	MARVELdomaincontaining3[Source:HGNCSymbol;Acc:HGNC:30525]
1.45e-06	CAMK2B	209956_s_at	calcium/calmodulin-dependentproteinkinaseIIbeta[Source:HGNCSymbol;Acc:HGNC:1461]
1.46e-06	POLE	216026_s_at	polymerase(DNAdirected),epsilon,catalyticsubunit[Source:HGNCSymbol;Acc:HGNC:9177]
1.52e-06	TSFM	212656_at	Tstranslationelongationfactor,mitochondrial[Source:HGNCSymbol;Acc:HGNC:12367]
1.55e-06	DBNDD1	222234_s_at	dysbindin(dystrobrevinbindingprotein1)domaincontaining1[Source:HGNCSymbol;Acc:HGNC:28455]
1.62e-06	KRT73	1553537_at	keratin73[Source:HGNCSymbol;Acc:HGNC:28928]
1.66e-06	TBC1D30	213913_s_at	TBC1domainfamily,member30[Source:HGNCSymbol;Acc:HGNC:29164]
1.69e-06	ATP2A3	213042_s_at	ATPase,Ca++transporting,ubiquitous[Source:HGNCSymbol;Acc:HGNC:813]
1.79e-06	TRIM27	210541_s_at	tripartitemotifcontaining27[Source:HGNCSymbol;Acc:HGNC:9975]
1.81e-06	RANBP2	201712_s_at	RANbindingprotein2[Source:HGNCSymbol;Acc:HGNC:9848]
1.88e-06	ING1	244177_at	inhibitorofgrowthfamily,member1[Source:HGNCSymbol;Acc:HGNC:6062]
1.96e-06	MARVELD2	235141_at	MARVELdomaincontaining2[Source:HGNCSymbol;Acc:HGNC:26401]
1.96e-06	PPM1L	228457_at	proteinphosphatase,Mg2+/Mn2+dependent,1L[Source:HGNCSymbol;Acc:HGNC:16381]
1.98e-06	FA2H	219429_at	fattyacid2-hydroxylase[Source:HGNCSymbol;Acc:HGNC:21197]
2e-06	C12ORF73	226943_at	chromosome12openreadingframe73[Source:HGNCSymbol;Acc:HGNC:34450]
2.01e-06	G6PD	202275_at	glucose-6-phosphatedehydrogenase[Source:HGNCSymbol;Acc:HGNC:4057]
2.14e-06	KIAA1958	230166_at	KIAA1958[Source:HGNCSymbol;Acc:HGNC:23427]
2.18e-06	DPYSL5	222797_at	dihydropyrimidinase-like5[Source:HGNCSymbol;Acc:HGNC:20637]
2.21e-06	BNIP1	37226_at	BCL2/adenovirusE1B19kDainteractingprotein1[Source:HGNCSymbol;Acc:HGNC:1082]
2.23e-06	UNC5A	236448_at	unc-5homologA(C.elegans)[Source:HGNCSymbol;Acc:HGNC:12567]
2.33e-06	GNA11	214679_x_at	guaninenucleotidebindingprotein(Gprotein),alpha11(Gqclass)[Source:HGNCSymbol;Acc:HGNC:4379]
2.43e-06	TSFM	214332_s_at	Tstranslationelongationfactor,mitochondrial[Source:HGNCSymbol;Acc:HGNC:12367]
2.44e-06	CDK8	1553112_s_at	cyclin-dependentkinase8[Source:HGNCSymbol;Acc:HGNC:1779]
2.48e-06	RRM2	209773_s_at	ribonucleotidereductaseM2[Source:HGNCSymbol;Acc:HGNC:10452]
2.51e-06	PRR15L	219127_at	prolinerich15-like[Source:HGNCSymbol;Acc:HGNC:28149]
2.63e-06	SPAG5	203145_at	spermassociatedantigen5[Source:HGNCSymbol;Acc:HGNC:13452]
2.64e-06	ZNF3	212684_at	zincfingerprotein3[Source:HGNCSymbol;Acc:HGNC:13089]
2.65e-06	SH3BP4	231468_at	SH3-domainbindingprotein4[Source:HGNCSymbol;Acc:HGNC:10826]
2.8e-06	CENPO	226118_at	centromereproteinO[Source:HGNCSymbol;Acc:HGNC:28152]
2.86e-06	SHISA9	1556619_at	shisafamilymember9[Source:HGNCSymbol;Acc:HGNC:37231]
2.89e-06	PPP1R26	203955_at	proteinphosphatase1,regulatorysubunit26[Source:HGNCSymbol;Acc:HGNC:29089]
2.92e-06	CLDN3	203953_s_at	claudin3[Source:HGNCSymbol;Acc:HGNC:2045]
3e-06	ONECUT2	239911_at	onecuthomeobox2[Source:HGNCSymbol;Acc:HGNC:8139]
3.01e-06	NARS2	219217_at	asparaginyl-tRNAsynthetase2,mitochondrial(putative)[Source:HGNCSymbol;Acc:HGNC:26274]
3.07e-06	UCP2	208997_s_at	uncouplingprotein2(mitochondrial,protoncarrier)[Source:HGNCSymbol;Acc:HGNC:12518]
3.08e-06	SPIRE2	243594_x_at	spire-typeactinnucleationfactor2[Source:HGNCSymbol;Acc:HGNC:30623]
3.13e-06	PRELID1	224232_s_at	PRELIdomaincontaining1[Source:HGNCSymbol;Acc:HGNC:30255]
3.15e-06	UTP18	203721_s_at	UTP18smallsubunit(SSU)processomecomponenthomolog(yeast)[Source:HGNCSymbol;Acc:HGNC:24274]
3.19e-06	LRRC37A4P	220220_at	leucinerichrepeatcontaining37,memberA4,pseudogene[Source:HGNCSymbol;Acc:HGNC:25479]
3.26e-06	ATP6V0E2	213587_s_at	ATPase,H+transportingV0subunite2[Source:HGNCSymbol;Acc:HGNC:21723]
3.36e-06	ZNF511	225307_at	zincfingerprotein511[Source:HGNCSymbol;Acc:HGNC:28445]
3.39e-06	CACNA1H	205845_at	calciumchannel,voltage-dependent,Ttype,alpha1Hsubunit[Source:HGNCSymbol;Acc:HGNC:1395]
3.4e-06	REPIN1	219041_s_at	replicationinitiator1[Source:HGNCSymbol;Acc:HGNC:17922]
3.56e-06	SLC25A25	225212_at	solutecarrierfamily25(mitochondrialcarrier;phosphatecarrier),member25[Source:HGNCSymbol;Acc:HGNC:20663]
3.65e-06	PHACTR3	227949_at	phosphataseandactinregulator3[Source:HGNCSymbol;Acc:HGNC:15833]
3.69e-06	MFSD9	213393_at	majorfacilitatorsuperfamilydomaincontaining9[Source:HGNCSymbol;Acc:HGNC:28158]
3.74e-06	PLEKHH1	225727_at	pleckstrinhomologydomaincontaining,familyH(withMyTH4domain)member1[Source:HGNCSymbol;Acc:HGNC:17733]
3.75e-06	PPP2R2C	223574_x_at	proteinphosphatase2,regulatorysubunitB,gamma[Source:HGNCSymbol;Acc:HGNC:9306]
3.83e-06	KIAA1211	227230_s_at	KIAA1211[Source:HGNCSymbol;Acc:HGNC:29219]
3.84e-06	TLE2	204431_at	transducin-likeenhancerofsplit2[Source:HGNCSymbol;Acc:HGNC:11838]
3.88e-06	PLEKHH1	225726_s_at	pleckstrinhomologydomaincontaining,familyH(withMyTH4domain)member1[Source:HGNCSymbol;Acc:HGNC:17733]
3.93e-06	TFAP2B	215686_x_at	transcriptionfactorAP-2beta(activatingenhancerbindingprotein2beta)[Source:HGNCSymbol;Acc:HGNC:11743]
4e-06	LHX2	206140_at	LIMhomeobox2[Source:HGNCSymbol;Acc:HGNC:6594]
4.02e-06	SFXN1	218392_x_at	sideroflexin1[Source:HGNCSymbol;Acc:HGNC:16085]
4.05e-06	DRG1	202810_at	developmentallyregulatedGTPbindingprotein1[Source:HGNCSymbol;Acc:HGNC:3029]
4.11e-06	HNRNPAB	201277_s_at	heterogeneousnuclearribonucleoproteinA/B[Source:HGNCSymbol;Acc:HGNC:5034]
4.16e-06	PIGM	223470_at	phosphatidylinositolglycananchorbiosynthesis,classM[Source:HGNCSymbol;Acc:HGNC:18858]
4.21e-06	CTBP2	201219_at	C-terminalbindingprotein2[Source:HGNCSymbol;Acc:HGNC:2495]
4.21e-06	ACLY	201127_s_at	ATPcitratelyase[Source:HGNCSymbol;Acc:HGNC:115]
4.23e-06	PDIA4	208658_at	proteindisulfideisomerasefamilyA,member4[Source:HGNCSymbol;Acc:HGNC:30167]
4.3e-06	NDUFB11	218320_s_at	NADHdehydrogenase(ubiquinone)1betasubcomplex,11,17.3kDa[Source:HGNCSymbol;Acc:HGNC:20372]
4.31e-06	NT5DC2	218051_s_at	5'-nucleotidasedomaincontaining2[Source:HGNCSymbol;Acc:HGNC:25717]
4.34e-06	HOXB7	204778_x_at	homeoboxB7[Source:HGNCSymbol;Acc:HGNC:5118]
4.39e-06	KIAA0100	201729_s_at	KIAA0100[Source:HGNCSymbol;Acc:HGNC:28960]
4.51e-06	SLC13A3	230687_at	solutecarrierfamily13(sodium-dependentdicarboxylatetransporter),member3[Source:HGNCSymbol;Acc:HGNC:14430]
4.58e-06	COX8A	201119_s_at	cytochromecoxidasesubunitVIIIA(ubiquitous)[Source:HGNCSymbol;Acc:HGNC:2294]
4.62e-06	MRPL41	227186_s_at	mitochondrialribosomalproteinL41[Source:HGNCSymbol;Acc:HGNC:14492]
4.81e-06	TCP11L1	233472_at	t-complex11,testis-specific-like1[Source:HGNCSymbol;Acc:HGNC:25655]
4.88e-06	RAB11FIP4	225739_at	RAB11familyinteractingprotein4(classII)[Source:HGNCSymbol;Acc:HGNC:30267]
4.9e-06	ELF3	229842_at	E74-likefactor3(etsdomaintranscriptionfactor,epithelial-specific)[Source:HGNCSymbol;Acc:HGNC:3318]
4.91e-06	GTF3C4	225543_at	generaltranscriptionfactorIIIC,polypeptide4,90kDa[Source:HGNCSymbol;Acc:HGNC:4667]
4.95e-06	MYEF2	229464_at	myelinexpressionfactor2[Source:HGNCSymbol;Acc:HGNC:17940]
4.98e-06	CDK5	204247_s_at	cyclin-dependentkinase5[Source:HGNCSymbol;Acc:HGNC:1774]
5.08e-06	SLC29A4	227281_at	solutecarrierfamily29(equilibrativenucleosidetransporter),member4[Source:HGNCSymbol;Acc:HGNC:23097]
5.09e-06	MPND	233651_s_at	MPNdomaincontaining[Source:HGNCSymbol;Acc:HGNC:25934]
5.13e-06	USP42	226669_at	ubiquitinspecificpeptidase42[Source:HGNCSymbol;Acc:HGNC:20068]
5.37e-06	CAMK2B	211483_x_at	calcium/calmodulin-dependentproteinkinaseIIbeta[Source:HGNCSymbol;Acc:HGNC:1461]
5.41e-06	SAMD11	1560477_a_at	sterilealphamotifdomaincontaining11[Source:HGNCSymbol;Acc:HGNC:28706]
5.44e-06	DHCR7	201791_s_at	7-dehydrocholesterolreductase[Source:HGNCSymbol;Acc:HGNC:2860]
5.49e-06	ICA1	210547_x_at	isletcellautoantigen1,69kDa[Source:HGNCSymbol;Acc:HGNC:5343]
5.5e-06	FAM222A	226487_at	familywithsequencesimilarity222,memberA[Source:HGNCSymbol;Acc:HGNC:25915]
5.56e-06	POLA2	204441_s_at	polymerase(DNAdirected),alpha2,accessorysubunit[Source:HGNCSymbol;Acc:HGNC:30073]
5.57e-06	DLG3	207732_s_at	discs,largehomolog3(Drosophila)[Source:HGNCSymbol;Acc:HGNC:2902]
5.58e-06	RFC3	204127_at	replicationfactorC(activator1)3,38kDa[Source:HGNCSymbol;Acc:HGNC:9971]
5.59e-06	FOXRED2	231846_at	FAD-dependentoxidoreductasedomaincontaining2[Source:HGNCSymbol;Acc:HGNC:26264]
5.61e-06	AKT1	207163_s_at	v-aktmurinethymomaviraloncogenehomolog1[Source:HGNCSymbol;Acc:HGNC:391]
5.75e-06	PDXDC1	212053_at	pyridoxal-dependentdecarboxylasedomaincontaining1[Source:HGNCSymbol;Acc:HGNC:28995]
5.91e-06	PANK1	226649_at	pantothenatekinase1[Source:HGNCSymbol;Acc:HGNC:8598]
6.13e-06	BAG5	202985_s_at	BCL2-associatedathanogene5[Source:HGNCSymbol;Acc:HGNC:941]
6.14e-06	MYRFL	1556267_at	myelinregulatoryfactor-like[Source:HGNCSymbol;Acc:HGNC:26316]
6.14e-06	CCDC125	229082_at	coiled-coildomaincontaining125[Source:HGNCSymbol;Acc:HGNC:28924]
6.25e-06	CCNJ	229091_s_at	cyclinJ[Source:HGNCSymbol;Acc:HGNC:23434]
6.37e-06	BRI3BP	231810_at	BRI3bindingprotein[Source:HGNCSymbol;Acc:HGNC:14251]
6.38e-06	TSPAN13	217979_at	tetraspanin13[Source:HGNCSymbol;Acc:HGNC:21643]
6.44e-06	POLDIP2	217806_s_at	polymerase(DNA-directed),deltainteractingprotein2[Source:HGNCSymbol;Acc:HGNC:23781]
6.45e-06	TST	209605_at	thiosulfatesulfurtransferase(rhodanese)[Source:HGNCSymbol;Acc:HGNC:12388]
6.49e-06	RAB6B	225259_at	RAB6B,memberRASoncogenefamily[Source:HGNCSymbol;Acc:HGNC:14902]
6.49e-06	VTA1	237059_at	vesicle(multivesicularbody)trafficking1[Source:HGNCSymbol;Acc:HGNC:20954]
6.61e-06	KIAA1244	242098_at	KIAA1244[Source:HGNCSymbol;Acc:HGNC:21213]
6.86e-06	RNF126	215031_x_at	ringfingerprotein126[Source:HGNCSymbol;Acc:HGNC:21151]
6.93e-06	CLDN3	203954_x_at	claudin3[Source:HGNCSymbol;Acc:HGNC:2045]
7.03e-06	MYEF2	228792_at	myelinexpressionfactor2[Source:HGNCSymbol;Acc:HGNC:17940]
7.05e-06	DHCR7	201790_s_at	7-dehydrocholesterolreductase[Source:HGNCSymbol;Acc:HGNC:2860]
7.09e-06	FGFR4	211237_s_at	fibroblastgrowthfactorreceptor4[Source:HGNCSymbol;Acc:HGNC:3691]
7.15e-06	FANCC	205189_s_at	Fanconianemia,complementationgroupC[Source:HGNCSymbol;Acc:HGNC:3584]
7.21e-06	TMEM178B	227318_at	transmembraneprotein178B[Source:HGNCSymbol;Acc:HGNC:44112]
7.23e-06	AIF1L	223075_s_at	allograftinflammatoryfactor1-like[Source:HGNCSymbol;Acc:HGNC:28904]
7.23e-06	UNC13A	227453_at	unc-13homologA(C.elegans)[Source:HGNCSymbol;Acc:HGNC:23150]
7.26e-06	STMN3	218207_s_at	stathmin-like3[Source:HGNCSymbol;Acc:HGNC:15926]
7.31e-06	SBK1	226548_at	SH3domainbindingkinase1[Source:HGNCSymbol;Acc:HGNC:17699]
7.31e-06	CYP4F11	206153_at	cytochromeP450,family4,subfamilyF,polypeptide11[Source:HGNCSymbol;Acc:HGNC:13265]
7.46e-06	TLE2	40837_at	transducin-likeenhancerofsplit2[Source:HGNCSymbol;Acc:HGNC:11838]
7.53e-06	PACSIN1	227053_at	proteinkinaseCandcaseinkinasesubstrateinneurons1[Source:HGNCSymbol;Acc:HGNC:8570]
7.62e-06	PPP2R2C	223573_s_at	proteinphosphatase2,regulatorysubunitB,gamma[Source:HGNCSymbol;Acc:HGNC:9306]
7.67e-06	PRR7	219742_at	prolinerich7(synaptic)[Source:HGNCSymbol;Acc:HGNC:28130]
7.79e-06	ERBB2	210930_s_at	erb-b2receptortyrosinekinase2[Source:HGNCSymbol;Acc:HGNC:3430]
7.92e-06	PPAT	209434_s_at	phosphoribosylpyrophosphateamidotransferase[Source:HGNCSymbol;Acc:HGNC:9238]
7.95e-06	DNAAF5	1554761_a_at	dynein,axonemal,assemblyfactor5[Source:HGNCSymbol;Acc:HGNC:26013]
7.99e-06	C14ORF2	210532_s_at	chromosome14openreadingframe2[Source:HGNCSymbol;Acc:HGNC:1188]
8.01e-06	HMG20B	209113_s_at	highmobilitygroup20B[Source:HGNCSymbol;Acc:HGNC:5002]
8.11e-06	CCDC120	239403_at	coiled-coildomaincontaining120[Source:HGNCSymbol;Acc:HGNC:28910]
8.19e-06	DPY30	224129_s_at	dpy-30homolog(C.elegans)[Source:HGNCSymbol;Acc:HGNC:24590]
8.33e-06	FLAD1	205661_s_at	flavinadeninedinucleotidesynthetase1[Source:HGNCSymbol;Acc:HGNC:24671]
8.42e-06	NDFIP2	224801_at	Nedd4familyinteractingprotein2[Source:HGNCSymbol;Acc:HGNC:18537]
8.43e-06	RNF208	221273_s_at	ringfingerprotein208[Source:HGNCSymbol;Acc:HGNC:25420]
8.47e-06	AVL9	212475_at	AVL9homolog(S.cerevisiase)[Source:HGNCSymbol;Acc:HGNC:28994]
8.75e-06	MDM2	217542_at	MDM2proto-oncogene,E3ubiquitinproteinligase[Source:HGNCSymbol;Acc:HGNC:6973]
8.83e-06	SCYL2	224961_at	SCY1-like2(S.cerevisiae)[Source:HGNCSymbol;Acc:HGNC:19286]
8.97e-06	MGAT4A	226039_at	mannosyl(alpha-1,3-)-glycoproteinbeta-1,4-N-acetylglucosaminyltransferase,isozymeA[Source:HGNCSymbol;Acc:HGNC:7047]
9.01e-06	ALPK3	214846_s_at	alpha-kinase3[Source:HGNCSymbol;Acc:HGNC:17574]
9.14e-06	BMP7	209591_s_at	bonemorphogeneticprotein7[Source:HGNCSymbol;Acc:HGNC:1074]
9.17e-06	H2AFX	212525_s_at	H2Ahistonefamily,memberX[Source:HGNCSymbol;Acc:HGNC:4739]
9.18e-06	GINS2	221521_s_at	GINScomplexsubunit2(Psf2homolog)[Source:HGNCSymbol;Acc:HGNC:24575]
9.26e-06	CGNL1	1569847_at	cingulin-like1[Source:HGNCSymbol;Acc:HGNC:25931]
9.61e-06	FTSJ2	222130_s_at	FtsJRNAmethyltransferasehomolog2(E.coli)[Source:HGNCSymbol;Acc:HGNC:16352]
9.62e-06	MRPL22	218339_at	mitochondrialribosomalproteinL22[Source:HGNCSymbol;Acc:HGNC:14480]
9.69e-06	EIF3F	230479_at	eukaryotictranslationinitiationfactor3,subunitF[Source:HGNCSymbol;Acc:HGNC:3275]
9.73e-06	AGPAT2	210678_s_at	1-acylglycerol-3-phosphateO-acyltransferase2[Source:HGNCSymbol;Acc:HGNC:325]
9.89e-06	TRIM3	213884_s_at	tripartitemotifcontaining3[Source:HGNCSymbol;Acc:HGNC:10064]
1.02e-05	ZNHIT2	219050_s_at	zincfinger,HIT-typecontaining2[Source:HGNCSymbol;Acc:HGNC:1177]
1.02e-05	ATP5B	201322_at	ATPsynthase,H+transporting,mitochondrialF1complex,betapolypeptide[Source:HGNCSymbol;Acc:HGNC:830]
1.06e-05	SET	40189_at	SETnuclearproto-oncogene[Source:HGNCSymbol;Acc:HGNC:10760]
1.06e-05	GPM6A	209470_s_at	glycoproteinM6A[Source:HGNCSymbol;Acc:HGNC:4460]
1.06e-05	RAB6B	210127_at	RAB6B,memberRASoncogenefamily[Source:HGNCSymbol;Acc:HGNC:14902]
1.07e-05	IFT27	205037_at	intraflagellartransport27[Source:HGNCSymbol;Acc:HGNC:18626]
1.1e-05	TIMM17B	203342_at	translocaseofinnermitochondrialmembrane17homologB(yeast)[Source:HGNCSymbol;Acc:HGNC:17310]
1.12e-05	PARD6A	205245_at	par-6familycellpolarityregulatoralpha[Source:HGNCSymbol;Acc:HGNC:15943]
1.13e-05	TMEM97	214283_at	transmembraneprotein97[Source:HGNCSymbol;Acc:HGNC:28106]
1.13e-05	ACVR1B	213198_at	activinAreceptor,typeIB[Source:HGNCSymbol;Acc:HGNC:172]
1.15e-05	C3ORF14	236068_s_at	chromosome3openreadingframe14[Source:HGNCSymbol;Acc:HGNC:25024]
1.18e-05	CDC25A	204695_at	celldivisioncycle25A[Source:HGNCSymbol;Acc:HGNC:1725]
1.19e-05	MYCN	209757_s_at	v-mycavianmyelocytomatosisviraloncogeneneuroblastomaderivedhomolog[Source:HGNCSymbol;Acc:HGNC:7559]
1.2e-05	ONECUT2	230271_at	onecuthomeobox2[Source:HGNCSymbol;Acc:HGNC:8139]
1.2e-05	CLPP	202799_at	caseinolyticmitochondrialmatrixpeptidaseproteolyticsubunit[Source:HGNCSymbol;Acc:HGNC:2084]
1.21e-05	SLC37A4	217289_s_at	solutecarrierfamily37(glucose-6-phosphatetransporter),member4[Source:HGNCSymbol;Acc:HGNC:4061]
1.24e-05	HILPDA	1554452_a_at	hypoxiainduciblelipiddroplet-associated[Source:HGNCSymbol;Acc:HGNC:28859]
1.28e-05	PKP4	214874_at	plakophilin4[Source:HGNCSymbol;Acc:HGNC:9026]
1.3e-05	CAMK2B	210404_x_at	calcium/calmodulin-dependentproteinkinaseIIbeta[Source:HGNCSymbol;Acc:HGNC:1461]
1.34e-05	MARVELD3	239350_at	MARVELdomaincontaining3[Source:HGNCSymbol;Acc:HGNC:30525]
1.34e-05	SLC25A4	202825_at	solutecarrierfamily25(mitochondrialcarrier;adeninenucleotidetranslocator),member4[Source:HGNCSymbol;Acc:HGNC:10990]
1.35e-05	PCSK1	205825_at	proproteinconvertasesubtilisin/kexintype1[Source:HGNCSymbol;Acc:HGNC:8743]
1.36e-05	PMPCA	212088_at	peptidase(mitochondrialprocessing)alpha[Source:HGNCSymbol;Acc:HGNC:18667]
1.37e-05	IQCE	204202_at	IQmotifcontainingE[Source:HGNCSymbol;Acc:HGNC:29171]
1.38e-05	UCP2	208998_at	uncouplingprotein2(mitochondrial,protoncarrier)[Source:HGNCSymbol;Acc:HGNC:12518]
1.38e-05	PCCB	212694_s_at	propionylCoAcarboxylase,betapolypeptide[Source:HGNCSymbol;Acc:HGNC:8654]
1.4e-05	MTFR2	228069_at	mitochondrialfissionregulator2[Source:HGNCSymbol;Acc:HGNC:21115]
1.41e-05	EIF4E2	209393_s_at	eukaryotictranslationinitiationfactor4Efamilymember2[Source:HGNCSymbol;Acc:HGNC:3293]
1.44e-05	RAB3D	225001_at	RAB3D,memberRASoncogenefamily[Source:HGNCSymbol;Acc:HGNC:9779]
1.44e-05	RNF6	210932_s_at	ringfingerprotein(C3H2C3type)6[Source:HGNCSymbol;Acc:HGNC:10069]
1.45e-05	GSE1	212057_at	Gse1coiled-coilprotein[Source:HGNCSymbol;Acc:HGNC:28979]
1.45e-05	NLN	225944_at	neurolysin(metallopeptidaseM3family)[Source:HGNCSymbol;Acc:HGNC:16058]
1.46e-05	TMTC4	1554102_a_at	transmembraneandtetratricopeptiderepeatcontaining4[Source:HGNCSymbol;Acc:HGNC:25904]
1.46e-05	SCN3B	204723_at	sodiumchannel,voltagegated,typeIIIbetasubunit[Source:HGNCSymbol;Acc:HGNC:20665]
1.47e-05	RFC2	203696_s_at	replicationfactorC(activator1)2,40kDa[Source:HGNCSymbol;Acc:HGNC:9970]
1.5e-05	PPM1D	230330_at	proteinphosphatase,Mg2+/Mn2+dependent,1D[Source:HGNCSymbol;Acc:HGNC:9277]
1.51e-05	AGPAT2	32837_at	1-acylglycerol-3-phosphateO-acyltransferase2[Source:HGNCSymbol;Acc:HGNC:325]
1.51e-05	NKX2-2	206915_at	NK2homeobox2[Source:HGNCSymbol;Acc:HGNC:7835]
1.53e-05	RIMKLA	235948_at	ribosomalmodificationproteinrimK-likefamilymemberA[Source:HGNCSymbol;Acc:HGNC:28725]
1.56e-05	TRPT1	223436_s_at	tRNAphosphotransferase1[Source:HGNCSymbol;Acc:HGNC:20316]
1.56e-05	HPX	210013_at	hemopexin[Source:HGNCSymbol;Acc:HGNC:5171]
1.57e-05	2017-03-09	226454_at	membrane-associatedringfinger(C3HC4)9[Source:HGNCSymbol;Acc:HGNC:25139]
1.58e-05	TIGD3	229789_at	tiggertransposableelementderived3[Source:HGNCSymbol;Acc:HGNC:18334]
1.61e-05	CRYBA2	220136_s_at	crystallin,betaA2[Source:HGNCSymbol;Acc:HGNC:2395]
1.63e-05	RNF126	223332_x_at	ringfingerprotein126[Source:HGNCSymbol;Acc:HGNC:21151]
1.65e-05	ADRB1	229309_at	adrenoceptorbeta1[Source:HGNCSymbol;Acc:HGNC:285]
1.65e-05	ZBTB42	229691_at	zincfingerandBTBdomaincontaining42[Source:HGNCSymbol;Acc:HGNC:32550]
1.67e-05	PDE3B	222317_at	phosphodiesterase3B,cGMP-inhibited[Source:HGNCSymbol;Acc:HGNC:8779]
1.68e-05	HMP19	218623_at	Neuron-specificproteinfamilymember2[Source:UniProtKB/Swiss-Prot;Acc:Q9Y328]
1.69e-05	PLK4	211088_s_at	polo-likekinase4[Source:HGNCSymbol;Acc:HGNC:11397]
1.72e-05	FBXO16	228427_at	F-boxprotein16[Source:HGNCSymbol;Acc:HGNC:13618]
1.77e-05	CUX1	214743_at	cut-likehomeobox1[Source:HGNCSymbol;Acc:HGNC:2557]
1.8e-05	ASRGL1	218857_s_at	asparaginaselike1[Source:HGNCSymbol;Acc:HGNC:16448]
1.82e-05	CENPJ	234023_s_at	centromereproteinJ[Source:HGNCSymbol;Acc:HGNC:17272]
1.82e-05	CCNE2	211814_s_at	cyclinE2[Source:HGNCSymbol;Acc:HGNC:1590]
1.84e-05	HS6ST3	232276_at	heparansulfate6-O-sulfotransferase3[Source:HGNCSymbol;Acc:HGNC:19134]
1.85e-05	AP1S1	205195_at	adaptor-relatedproteincomplex1,sigma1subunit[Source:HGNCSymbol;Acc:HGNC:559]
1.86e-05	CHN2	207486_x_at	chimerin2[Source:HGNCSymbol;Acc:HGNC:1944]
1.86e-05	PODXL2	219152_at	podocalyxin-like2[Source:HGNCSymbol;Acc:HGNC:17936]
1.86e-05	PPIA	226336_at	peptidylprolylisomeraseA(cyclophilinA)[Source:HGNCSymbol;Acc:HGNC:9253]
1.88e-05	PATZ1	210581_x_at	POZ(BTB)andAThookcontainingzincfinger1[Source:HGNCSymbol;Acc:HGNC:13071]
1.89e-05	FGFR4	204579_at	fibroblastgrowthfactorreceptor4[Source:HGNCSymbol;Acc:HGNC:3691]
1.93e-05	AP1S1	209635_at	adaptor-relatedproteincomplex1,sigma1subunit[Source:HGNCSymbol;Acc:HGNC:559]
1.93e-05	ZNF710	39891_at	zincfingerprotein710[Source:HGNCSymbol;Acc:HGNC:25352]
1.93e-05	TMEM141	225568_at	transmembraneprotein141[Source:HGNCSymbol;Acc:HGNC:28211]
1.94e-05	POR	208928_at	P450(cytochrome)oxidoreductase[Source:HGNCSymbol;Acc:HGNC:9208]
1.95e-05	SPIRE2	227706_at	spire-typeactinnucleationfactor2[Source:HGNCSymbol;Acc:HGNC:30623]
1.98e-05	PARPBP	227928_at	PARP1bindingprotein[Source:HGNCSymbol;Acc:HGNC:26074]
1.98e-05	PTP4A1	200732_s_at	proteintyrosinephosphatasetypeIVA,member1[Source:HGNCSymbol;Acc:HGNC:9634]
1.99e-05	GPM6A	209469_at	glycoproteinM6A[Source:HGNCSymbol;Acc:HGNC:4460]
1.99e-05	FTSJ2	218356_at	FtsJRNAmethyltransferasehomolog2(E.coli)[Source:HGNCSymbol;Acc:HGNC:16352]
2.01e-05	GLRX5	221932_s_at	glutaredoxin5[Source:HGNCSymbol;Acc:HGNC:20134]
2.02e-05	FAM174B	51158_at	familywithsequencesimilarity174,memberB[Source:HGNCSymbol;Acc:HGNC:34339]
2.03e-05	RUNDC3B	241703_at	RUNdomaincontaining3B[Source:HGNCSymbol;Acc:HGNC:30286]
2.04e-05	ODF2	210415_s_at	outerdensefiberofspermtails2[Source:HGNCSymbol;Acc:HGNC:8114]
2.05e-05	TIMELESS	203046_s_at	timelesscircadianclock[Source:HGNCSymbol;Acc:HGNC:11813]
2.06e-05	DNASE1	210165_at	deoxyribonucleaseI[Source:HGNCSymbol;Acc:HGNC:2956]
2.08e-05	RFC2	1053_at	replicationfactorC(activator1)2,40kDa[Source:HGNCSymbol;Acc:HGNC:9970]
2.09e-05	ATP2A3	213036_x_at	ATPase,Ca++transporting,ubiquitous[Source:HGNCSymbol;Acc:HGNC:813]
2.1e-05	ACSL1	201963_at	acyl-CoAsynthetaselong-chainfamilymember1[Source:HGNCSymbol;Acc:HGNC:3569]
2.11e-05	GNA11	213766_x_at	guaninenucleotidebindingprotein(Gprotein),alpha11(Gqclass)[Source:HGNCSymbol;Acc:HGNC:4379]
2.11e-05	SGTA	201396_s_at	smallglutamine-richtetratricopeptiderepeat(TPR)-containing,alpha[Source:HGNCSymbol;Acc:HGNC:10819]
2.15e-05	TMEM251	213246_at	transmembraneprotein251[Source:HGNCSymbol;Acc:HGNC:20218]
2.18e-05	RNF126	205748_s_at	ringfingerprotein126[Source:HGNCSymbol;Acc:HGNC:21151]
2.19e-05	ZNF398	226202_at	zincfingerprotein398[Source:HGNCSymbol;Acc:HGNC:18373]
2.25e-05	LSM8	235470_at	LSM8homolog,U6smallnuclearRNAassociated(S.cerevisiae)[Source:HGNCSymbol;Acc:HGNC:20471]
2.27e-05	RAB1A	213440_at	RAB1A,memberRASoncogenefamily[Source:HGNCSymbol;Acc:HGNC:9758]
2.28e-05	PAX9	231145_at	pairedbox9[Source:HGNCSymbol;Acc:HGNC:8623]
2.29e-05	OTUB1	201246_s_at	OTUdeubiquitinase,ubiquitinaldehydebinding1[Source:HGNCSymbol;Acc:HGNC:23077]
2.29e-05	SET	200631_s_at	SETnuclearproto-oncogene[Source:HGNCSymbol;Acc:HGNC:10760]
2.29e-05	PLS1	205190_at	plastin1[Source:HGNCSymbol;Acc:HGNC:9090]
2.31e-05	CAMK2N2	230706_s_at	calcium/calmodulin-dependentproteinkinaseIIinhibitor2[Source:HGNCSymbol;Acc:HGNC:24197]
2.38e-05	MGAT4A	231283_at	mannosyl(alpha-1,3-)-glycoproteinbeta-1,4-N-acetylglucosaminyltransferase,isozymeA[Source:HGNCSymbol;Acc:HGNC:7047]
2.38e-05	TMTC4	225666_at	transmembraneandtetratricopeptiderepeatcontaining4[Source:HGNCSymbol;Acc:HGNC:25904]
2.4e-05	ZNF253	242919_at	zincfingerprotein253[Source:HGNCSymbol;Acc:HGNC:13497]
2.42e-05	ETFA	201931_at	electron-transfer-flavoprotein,alphapolypeptide[Source:HGNCSymbol;Acc:HGNC:3481]
2.49e-05	BMP7	211259_s_at	bonemorphogeneticprotein7[Source:HGNCSymbol;Acc:HGNC:1074]
2.52e-05	RUNDC3B	215321_at	RUNdomaincontaining3B[Source:HGNCSymbol;Acc:HGNC:30286]
2.52e-05	GPI	208308_s_at	glucose-6-phosphateisomerase[Source:HGNCSymbol;Acc:HGNC:4458]
2.52e-05	FAXC	230447_at	failedaxonconnectionshomolog(Drosophila)[Source:HGNCSymbol;Acc:HGNC:20742]
2.54e-05	MYEF2	222772_at	myelinexpressionfactor2[Source:HGNCSymbol;Acc:HGNC:17940]
2.55e-05	EPCAM	201839_s_at	epithelialcelladhesionmolecule[Source:HGNCSymbol;Acc:HGNC:11529]
2.56e-05	IDH3A	202070_s_at	isocitratedehydrogenase3(NAD+)alpha[Source:HGNCSymbol;Acc:HGNC:5384]
2.59e-05	TOR1AIP2	230321_at	torsinAinteractingprotein2[Source:HGNCSymbol;Acc:HGNC:24055]
2.63e-05	WWC1	213085_s_at	WWandC2domaincontaining1[Source:HGNCSymbol;Acc:HGNC:29435]
2.66e-05	PHB	200659_s_at	prohibitin[Source:HGNCSymbol;Acc:HGNC:8912]
2.67e-05	KIAA1549	223575_at	KIAA1549[Source:HGNCSymbol;Acc:HGNC:22219]
2.73e-05	HMGCR	202539_s_at	3-hydroxy-3-methylglutaryl-CoAreductase[Source:HGNCSymbol;Acc:HGNC:5006]
2.74e-05	SEC23B	210293_s_at	Sec23homologB(S.cerevisiae)[Source:HGNCSymbol;Acc:HGNC:10702]
2.79e-05	LAPTM4B	214039_s_at	lysosomalproteintransmembrane4beta[Source:HGNCSymbol;Acc:HGNC:13646]
2.79e-05	ONECUT2	233446_at	onecuthomeobox2[Source:HGNCSymbol;Acc:HGNC:8139]
2.8e-05	PATZ1	211391_s_at	POZ(BTB)andAThookcontainingzincfinger1[Source:HGNCSymbol;Acc:HGNC:13071]
2.81e-05	PIAS4	212879_x_at	proteininhibitorofactivatedSTAT,4[Source:HGNCSymbol;Acc:HGNC:17002]
2.84e-05	TJP3	213412_at	tightjunctionprotein3[Source:HGNCSymbol;Acc:HGNC:11829]
2.89e-05	PPAP2C	209529_at	phosphatidicacidphosphatasetype2C[Source:HGNCSymbol;Acc:HGNC:9230]
2.89e-05	2017-03-05	226394_at	membrane-associatedringfinger(C3HC4)5[Source:HGNCSymbol;Acc:HGNC:26025]
2.89e-05	HILPDA	218507_at	hypoxiainduciblelipiddroplet-associated[Source:HGNCSymbol;Acc:HGNC:28859]
2.96e-05	GAREM	235065_at	GRB2associated,regulatorofMAPK1[Source:HGNCSymbol;Acc:HGNC:26136]
3e-05	IL17RB	224156_x_at	interleukin17receptorB[Source:HGNCSymbol;Acc:HGNC:18015]
3.12e-05	GPT2	224839_s_at	glutamicpyruvatetransaminase(alanineaminotransferase)2[Source:HGNCSymbol;Acc:HGNC:18062]
3.12e-05	HRAS	212983_at	Harveyratsarcomaviraloncogenehomolog[Source:HGNCSymbol;Acc:HGNC:5173]
3.13e-05	WWC1	216074_x_at	WWandC2domaincontaining1[Source:HGNCSymbol;Acc:HGNC:29435]
3.16e-05	OCLN	231022_at	occludin[Source:HGNCSymbol;Acc:HGNC:8104]
3.2e-05	CCNJ	219470_x_at	cyclinJ[Source:HGNCSymbol;Acc:HGNC:23434]
3.2e-05	NCAPG	218663_at	non-SMCcondensinIcomplex,subunitG[Source:HGNCSymbol;Acc:HGNC:24304]
3.22e-05	NARF	237299_at	nuclearprelaminArecognitionfactor[Source:HGNCSymbol;Acc:HGNC:29916]
3.28e-05	RYR2	207557_s_at	ryanodinereceptor2(cardiac)[Source:HGNCSymbol;Acc:HGNC:10484]
3.28e-05	RAB26	219562_at	RAB26,memberRASoncogenefamily[Source:HGNCSymbol;Acc:HGNC:14259]
3.29e-05	NIPSNAP1	201708_s_at	nipsnaphomolog1(C.elegans)[Source:HGNCSymbol;Acc:HGNC:7827]
3.31e-05	NLK	238624_at	nemo-likekinase[Source:HGNCSymbol;Acc:HGNC:29858]
3.32e-05	MTFR2	234944_s_at	mitochondrialfissionregulator2[Source:HGNCSymbol;Acc:HGNC:21115]
3.34e-05	RMI1	218979_at	RecQmediatedgenomeinstability1[Source:HGNCSymbol;Acc:HGNC:25764]
3.36e-05	KCND2	207103_at	potassiumchannel,voltagegatedShalrelatedsubfamilyD,member2[Source:HGNCSymbol;Acc:HGNC:6238]
3.37e-05	STAU2	227179_at	staufendouble-strandedRNAbindingprotein2[Source:HGNCSymbol;Acc:HGNC:11371]
3.44e-05	SYP	213200_at	synaptophysin[Source:HGNCSymbol;Acc:HGNC:11506]
3.49e-05	MPST	203524_s_at	mercaptopyruvatesulfurtransferase[Source:HGNCSymbol;Acc:HGNC:7223]
3.51e-05	LMNB1	203276_at	laminB1[Source:HGNCSymbol;Acc:HGNC:6637]
3.53e-05	KIAA1549	232921_at	KIAA1549[Source:HGNCSymbol;Acc:HGNC:22219]
3.55e-05	ESRRG	207981_s_at	estrogen-relatedreceptorgamma[Source:HGNCSymbol;Acc:HGNC:3474]
3.58e-05	TROAP	1568596_a_at	trophininassociatedprotein[Source:HGNCSymbol;Acc:HGNC:12327]
3.58e-05	ZNF48	227470_at	zincfingerprotein48[Source:HGNCSymbol;Acc:HGNC:13114]
3.58e-05	SIVA1	203489_at	SIVA1,apoptosis-inducingfactor[Source:HGNCSymbol;Acc:HGNC:17712]
3.6e-05	QPRT	242414_at	quinolinatephosphoribosyltransferase[Source:HGNCSymbol;Acc:HGNC:9755]
3.63e-05	COQ4	228931_at	coenzymeQ4[Source:HGNCSymbol;Acc:HGNC:19693]
3.64e-05	CENPU	229304_s_at	centromereproteinU[Source:HGNCSymbol;Acc:HGNC:21348]
3.64e-05	OLIG1	228170_at	oligodendrocytetranscriptionfactor1[Source:HGNCSymbol;Acc:HGNC:16983]
3.67e-05	ARX	238878_at	aristalessrelatedhomeobox[Source:HGNCSymbol;Acc:HGNC:18060]
3.7e-05	RGS7BP	237719_x_at	regulatorofG-proteinsignaling7bindingprotein[Source:HGNCSymbol;Acc:HGNC:23271]
3.7e-05	FAM110C	226863_at	familywithsequencesimilarity110,memberC[Source:HGNCSymbol;Acc:HGNC:33340]
3.72e-05	GPR160	223423_at	Gprotein-coupledreceptor160[Source:HGNCSymbol;Acc:HGNC:23693]
3.73e-05	CKS2	204170_s_at	CDC28proteinkinaseregulatorysubunit2[Source:HGNCSymbol;Acc:HGNC:2000]
3.76e-05	PNPLA2	39854_r_at	patatin-likephospholipasedomaincontaining2[Source:HGNCSymbol;Acc:HGNC:30802]
3.78e-05	SLC39A3	223917_s_at	solutecarrierfamily39(zinctransporter),member3[Source:HGNCSymbol;Acc:HGNC:17128]
3.78e-05	DDIAS	228281_at	DNAdamage-inducedapoptosissuppressor[Source:HGNCSymbol;Acc:HGNC:26351]
3.81e-05	TRIM3	213885_at	tripartitemotifcontaining3[Source:HGNCSymbol;Acc:HGNC:10064]
3.83e-05	CENPN	219555_s_at	centromereproteinN[Source:HGNCSymbol;Acc:HGNC:30873]
3.83e-05	AP4M1	209837_at	adaptor-relatedproteincomplex4,mu1subunit[Source:HGNCSymbol;Acc:HGNC:574]
3.84e-05	SRCIN1	232547_at	SRCkinasesignalinginhibitor1[Source:HGNCSymbol;Acc:HGNC:29506]
3.85e-05	FAM174B	221880_s_at	familywithsequencesimilarity174,memberB[Source:HGNCSymbol;Acc:HGNC:34339]
3.87e-05	RAB3IP	231399_at	RAB3Ainteractingprotein[Source:HGNCSymbol;Acc:HGNC:16508]
3.92e-05	CNTNAP2	215145_s_at	contactinassociatedprotein-like2[Source:HGNCSymbol;Acc:HGNC:13830]
3.92e-05	ERMP1	222603_at	endoplasmicreticulummetallopeptidase1[Source:HGNCSymbol;Acc:HGNC:23703]
3.96e-05	RP11-500B12.1	1570206_at	N/A
3.98e-05	L2HGDH	220089_at	L-2-hydroxyglutaratedehydrogenase[Source:HGNCSymbol;Acc:HGNC:20499]
3.98e-05	CDC6	203968_s_at	celldivisioncycle6[Source:HGNCSymbol;Acc:HGNC:1744]
4.05e-05	NEUROD2	1552953_a_at	neuronaldifferentiation2[Source:HGNCSymbol;Acc:HGNC:7763]
4.06e-05	DCTPP1	218069_at	dCTPpyrophosphatase1[Source:HGNCSymbol;Acc:HGNC:28777]
4.09e-05	EPT1	224888_at	ethanolaminephosphotransferase1(CDP-ethanolamine-specific)[Source:HGNCSymbol;Acc:HGNC:29361]
4.14e-05	DTNA	210091_s_at	dystrobrevin,alpha[Source:HGNCSymbol;Acc:HGNC:3057]
4.14e-05	ZNF12	1559881_s_at	zincfingerprotein12[Source:HGNCSymbol;Acc:HGNC:12902]
4.14e-05	COPE	201264_at	coatomerproteincomplex,subunitepsilon[Source:HGNCSymbol;Acc:HGNC:2234]
4.15e-05	H2AFV	212206_s_at	H2Ahistonefamily,memberV[Source:HGNCSymbol;Acc:HGNC:20664]
4.16e-05	FEN1	204768_s_at	flapstructure-specificendonuclease1[Source:HGNCSymbol;Acc:HGNC:3650]
4.19e-05	ZNF296	238607_at	zincfingerprotein296[Source:HGNCSymbol;Acc:HGNC:15981]
4.2e-05	TMC5	222904_s_at	transmembranechannel-like5[Source:HGNCSymbol;Acc:HGNC:22999]
4.23e-05	GPR37	214586_at	Gprotein-coupledreceptor37(endothelinreceptortypeB-like)[Source:HGNCSymbol;Acc:HGNC:4494]
4.27e-05	ZMYM5	235620_x_at	zincfinger,MYM-type5[Source:HGNCSymbol;Acc:HGNC:13029]
4.31e-05	TP53INP2	224836_at	tumorproteinp53induciblenuclearprotein2[Source:HGNCSymbol;Acc:HGNC:16104]
4.32e-05	GCC2	231383_at	GRIPandcoiled-coildomaincontaining2[Source:HGNCSymbol;Acc:HGNC:23218]
4.33e-05	CCNE2	205034_at	cyclinE2[Source:HGNCSymbol;Acc:HGNC:1590]
4.36e-05	MAP7	240180_at	microtubule-associatedprotein7[Source:HGNCSymbol;Acc:HGNC:6869]
4.37e-05	SLC35B1	202433_at	solutecarrierfamily35,memberB1[Source:HGNCSymbol;Acc:HGNC:20798]
4.38e-05	OCLN	227492_at	occludin[Source:HGNCSymbol;Acc:HGNC:8104]
4.41e-05	EMC9	219203_at	ERmembraneproteincomplexsubunit9[Source:HGNCSymbol;Acc:HGNC:20273]
4.41e-05	ENTPD2	230430_at	ectonucleosidetriphosphatediphosphohydrolase2[Source:HGNCSymbol;Acc:HGNC:3364]
4.42e-05	CHDH	229954_at	cholinedehydrogenase[Source:HGNCSymbol;Acc:HGNC:24288]
4.44e-05	BARD1	242655_at	BRCA1associatedRINGdomain1[Source:HGNCSymbol;Acc:HGNC:952]
4.46e-05	RFC3	204128_s_at	replicationfactorC(activator1)3,38kDa[Source:HGNCSymbol;Acc:HGNC:9971]
4.47e-05	CLDN7	202790_at	claudin7[Source:HGNCSymbol;Acc:HGNC:2049]
4.48e-05	SNX14	225101_s_at	sortingnexin14[Source:HGNCSymbol;Acc:HGNC:14977]
4.49e-05	ZMYND19	227477_at	zincfinger,MYND-typecontaining19[Source:HGNCSymbol;Acc:HGNC:21146]
4.56e-05	ELAVL3	1555602_a_at	ELAVlikeneuron-specificRNAbindingprotein3[Source:HGNCSymbol;Acc:HGNC:3314]
4.56e-05	MAPK9	225781_at	mitogen-activatedproteinkinase9[Source:HGNCSymbol;Acc:HGNC:6886]
4.59e-05	FBXO5	234863_x_at	F-boxprotein5[Source:HGNCSymbol;Acc:HGNC:13584]
4.6e-05	HOXB5	205601_s_at	homeoboxB5[Source:HGNCSymbol;Acc:HGNC:5116]
4.62e-05	SIVA1	210792_x_at	SIVA1,apoptosis-inducingfactor[Source:HGNCSymbol;Acc:HGNC:17712]
4.64e-05	NDUFB4	218226_s_at	NADHdehydrogenase(ubiquinone)1betasubcomplex,4,15kDa[Source:HGNCSymbol;Acc:HGNC:7699]
4.66e-05	SCG3	219196_at	secretograninIII[Source:HGNCSymbol;Acc:HGNC:13707]
4.68e-05	CADM4	215258_at	celladhesionmolecule4[Source:HGNCSymbol;Acc:HGNC:30825]
4.68e-05	ALPK3	228342_s_at	alpha-kinase3[Source:HGNCSymbol;Acc:HGNC:17574]
4.69e-05	POLDIP2	222425_s_at	polymerase(DNA-directed),deltainteractingprotein2[Source:HGNCSymbol;Acc:HGNC:23781]
4.69e-05	FGF12	207501_s_at	fibroblastgrowthfactor12[Source:HGNCSymbol;Acc:HGNC:3668]
4.7e-05	PAIP2B	221868_at	poly(A)bindingproteininteractingprotein2B[Source:HGNCSymbol;Acc:HGNC:29200]
4.7e-05	TSFM	214331_at	Tstranslationelongationfactor,mitochondrial[Source:HGNCSymbol;Acc:HGNC:12367]
4.72e-05	ICA1	207949_s_at	isletcellautoantigen1,69kDa[Source:HGNCSymbol;Acc:HGNC:5343]
4.73e-05	ECT2	219787_s_at	epithelialcelltransforming2[Source:HGNCSymbol;Acc:HGNC:3155]
4.74e-05	OR7E14P	217551_at	olfactoryreceptor,family7,subfamilyE,member14pseudogene[Source:HGNCSymbol;Acc:HGNC:8385]
4.82e-05	H2AFX	205436_s_at	H2Ahistonefamily,memberX[Source:HGNCSymbol;Acc:HGNC:4739]
4.83e-05	GAREM	219377_at	GRB2associated,regulatorofMAPK1[Source:HGNCSymbol;Acc:HGNC:26136]
4.83e-05	AP1S1	205196_s_at	adaptor-relatedproteincomplex1,sigma1subunit[Source:HGNCSymbol;Acc:HGNC:559]
4.85e-05	GPR37L1	1558189_a_at	Gprotein-coupledreceptor37like1[Source:HGNCSymbol;Acc:HGNC:14923]
4.87e-05	ANKS1B	240292_x_at	ankyrinrepeatandsterilealphamotifdomaincontaining1B[Source:HGNCSymbol;Acc:HGNC:24600]
4.89e-05	RABL6	225377_at	RAB,memberRASoncogenefamily-like6[Source:HGNCSymbol;Acc:HGNC:24703]
4.93e-05	TPD52	201690_s_at	tumorproteinD52[Source:HGNCSymbol;Acc:HGNC:12005]
4.95e-05	ASCL2	207607_at	achaete-scutefamilybHLHtranscriptionfactor2[Source:HGNCSymbol;Acc:HGNC:739]
4.99e-05	ZNF787	213402_at	zincfingerprotein787[Source:HGNCSymbol;Acc:HGNC:26998]
4.99e-05	GAREM	228115_at	GRB2associated,regulatorofMAPK1[Source:HGNCSymbol;Acc:HGNC:26136]
5.06e-05	TRIM36	219736_at	tripartitemotifcontaining36[Source:HGNCSymbol;Acc:HGNC:16280]
5.07e-05	POLD2	201115_at	polymerase(DNAdirected),delta2,accessorysubunit[Source:HGNCSymbol;Acc:HGNC:9176]
5.09e-05	IDE	203327_at	insulin-degradingenzyme[Source:HGNCSymbol;Acc:HGNC:5381]
5.1e-05	CLPTM1L	223020_at	CLPTM1-like[Source:HGNCSymbol;Acc:HGNC:24308]
5.13e-05	SET	213047_x_at	SETnuclearproto-oncogene[Source:HGNCSymbol;Acc:HGNC:10760]
5.13e-05	ZNF12	219571_s_at	zincfingerprotein12[Source:HGNCSymbol;Acc:HGNC:12902]
5.16e-05	SEZ6	243430_at	seizurerelated6homolog(mouse)[Source:HGNCSymbol;Acc:HGNC:15955]
5.17e-05	POLR2E	213887_s_at	polymerase(RNA)II(DNAdirected)polypeptideE,25kDa[Source:HGNCSymbol;Acc:HGNC:9192]
5.18e-05	TOX3	216623_x_at	TOXhighmobilitygroupboxfamilymember3[Source:HGNCSymbol;Acc:HGNC:11972]
5.19e-05	KLHL32	1553765_a_at	kelch-likefamilymember32[Source:HGNCSymbol;Acc:HGNC:21221]
5.2e-05	PHB	200658_s_at	prohibitin[Source:HGNCSymbol;Acc:HGNC:8912]
5.21e-05	SNRNP25	218493_at	smallnuclearribonucleoprotein25kDa(U11/U12)[Source:HGNCSymbol;Acc:HGNC:14161]
5.23e-05	HSBP1	200942_s_at	heatshockfactorbindingprotein1[Source:HGNCSymbol;Acc:HGNC:5203]
5.29e-05	FBRSL1	228522_at	fibrosin-like1[Source:HGNCSymbol;Acc:HGNC:29308]
5.3e-05	HMG20B	210719_s_at	highmobilitygroup20B[Source:HGNCSymbol;Acc:HGNC:5002]
5.32e-05	LAMTOR5-AS1	237065_s_at	LAMTOR5antisenseRNA1[Source:HGNCSymbol;Acc:HGNC:40823]
5.38e-05	ZNF746	225848_at	zincfingerprotein746[Source:HGNCSymbol;Acc:HGNC:21948]
5.39e-05	HOXB9	216417_x_at	homeoboxB9[Source:HGNCSymbol;Acc:HGNC:5120]
5.4e-05	POLE2	205909_at	polymerase(DNAdirected),epsilon2,accessorysubunit[Source:HGNCSymbol;Acc:HGNC:9178]
5.43e-05	RHPN1	235998_at	rhophilin,RhoGTPasebindingprotein1[Source:HGNCSymbol;Acc:HGNC:19973]
5.51e-05	RAB15	221810_at	RAB15,memberRASoncogenefamily[Source:HGNCSymbol;Acc:HGNC:20150]
5.55e-05	CLINT1	201768_s_at	clathrininteractor1[Source:HGNCSymbol;Acc:HGNC:23186]
5.58e-05	PATZ1	211392_s_at	POZ(BTB)andAThookcontainingzincfinger1[Source:HGNCSymbol;Acc:HGNC:13071]
5.59e-05	BRI3BP	225716_at	BRI3bindingprotein[Source:HGNCSymbol;Acc:HGNC:14251]
5.61e-05	RP11-254A24.2	1557746_at	N/A
5.65e-05	RAN	200749_at	RAN,memberRASoncogenefamily[Source:HGNCSymbol;Acc:HGNC:9846]
5.66e-05	TJP3	35148_at	tightjunctionprotein3[Source:HGNCSymbol;Acc:HGNC:11829]
5.66e-05	HNRNPA0	201054_at	heterogeneousnuclearribonucleoproteinA0[Source:HGNCSymbol;Acc:HGNC:5030]
5.67e-05	RIBC2	206526_at	RIB43Adomainwithcoiled-coils2[Source:HGNCSymbol;Acc:HGNC:13241]
5.7e-05	ZNF74	235997_at	zincfingerprotein74[Source:HGNCSymbol;Acc:HGNC:13144]
5.72e-05	TXNRD1	201266_at	thioredoxinreductase1[Source:HGNCSymbol;Acc:HGNC:12437]
5.77e-05	ABCA3	204343_at	ATP-bindingcassette,sub-familyA(ABC1),member3[Source:HGNCSymbol;Acc:HGNC:33]
5.79e-05	CYB561	207986_x_at	cytochromeb561[Source:HGNCSymbol;Acc:HGNC:2571]
5.8e-05	KIAA0895	213424_at	KIAA0895[Source:HGNCSymbol;Acc:HGNC:22206]
5.8e-05	CAMK2N1	228302_x_at	calcium/calmodulin-dependentproteinkinaseIIinhibitor1[Source:HGNCSymbol;Acc:HGNC:24190]
5.84e-05	SEC23B	201583_s_at	Sec23homologB(S.cerevisiae)[Source:HGNCSymbol;Acc:HGNC:10702]
5.84e-05	ISOC2	218893_at	isochorismatasedomaincontaining2[Source:HGNCSymbol;Acc:HGNC:26278]
5.87e-05	GATA2	210358_x_at	GATAbindingprotein2[Source:HGNCSymbol;Acc:HGNC:4171]
5.89e-05	PSPC1	222611_s_at	paraspecklecomponent1[Source:HGNCSymbol;Acc:HGNC:20320]
5.9e-05	RALGAPA2	225499_at	RalGTPaseactivatingprotein,alphasubunit2(catalytic)[Source:HGNCSymbol;Acc:HGNC:16207]
5.93e-05	SUSD2	227480_at	sushidomaincontaining2[Source:HGNCSymbol;Acc:HGNC:30667]
6.02e-05	POP7	209482_at	processingofprecursor7,ribonucleaseP/MRPsubunit(S.cerevisiae)[Source:HGNCSymbol;Acc:HGNC:19949]
6.04e-05	TTYH3	224674_at	tweetyfamilymember3[Source:HGNCSymbol;Acc:HGNC:22222]
6.05e-05	DSCC1	219000_s_at	DNAreplicationandsisterchromatidcohesion1[Source:HGNCSymbol;Acc:HGNC:24453]
6.05e-05	C2CD2L	204757_s_at	C2CD2-like[Source:HGNCSymbol;Acc:HGNC:29000]
6.07e-05	MSH2	209421_at	mutShomolog2[Source:HGNCSymbol;Acc:HGNC:7325]
6.09e-05	SHROOM3	228400_at	shroomfamilymember3[Source:HGNCSymbol;Acc:HGNC:30422]
6.1e-05	LLGL2	203713_s_at	lethalgiantlarvaehomolog2(Drosophila)[Source:HGNCSymbol;Acc:HGNC:6629]
6.15e-05	SLC25A22	218725_at	solutecarrierfamily25(mitochondrialcarrier:glutamate),member22[Source:HGNCSymbol;Acc:HGNC:19954]
6.24e-05	C9ORF91	221865_at	chromosome9openreadingframe91[Source:HGNCSymbol;Acc:HGNC:24513]
6.24e-05	HID1	244593_at	HID1domaincontaining[Source:HGNCSymbol;Acc:HGNC:15736]
6.26e-05	MAPK8IP2	208603_s_at	mitogen-activatedproteinkinase8interactingprotein2[Source:HGNCSymbol;Acc:HGNC:6883]
6.34e-05	ATP2A3	207522_s_at	ATPase,Ca++transporting,ubiquitous[Source:HGNCSymbol;Acc:HGNC:813]
6.36e-05	RNF130	230932_at	ringfingerprotein130[Source:HGNCSymbol;Acc:HGNC:18280]
6.37e-05	ATP2C1	211137_s_at	ATPase,Ca++transporting,type2C,member1[Source:HGNCSymbol;Acc:HGNC:13211]
6.38e-05	HUS1	217618_x_at	HUS1checkpointhomolog(S.pombe)[Source:HGNCSymbol;Acc:HGNC:5309]
6.46e-05	DARS2	218365_s_at	aspartyl-tRNAsynthetase2,mitochondrial[Source:HGNCSymbol;Acc:HGNC:25538]
6.49e-05	ERGIC1	223847_s_at	endoplasmicreticulum-golgiintermediatecompartment(ERGIC)1[Source:HGNCSymbol;Acc:HGNC:29205]
6.5e-05	TAF10	200055_at	TAF10RNApolymeraseII,TATAboxbindingprotein(TBP)-associatedfactor,30kDa[Source:HGNCSymbol;Acc:HGNC:11543]
6.53e-05	RNF114	200867_at	ringfingerprotein114[Source:HGNCSymbol;Acc:HGNC:13094]
6.53e-05	ERBB3	226213_at	erb-b2receptortyrosinekinase3[Source:HGNCSymbol;Acc:HGNC:3431]
6.55e-05	FAR2	239108_at	fattyacylCoAreductase2[Source:HGNCSymbol;Acc:HGNC:25531]
6.57e-05	GNA11	213944_x_at	guaninenucleotidebindingprotein(Gprotein),alpha11(Gqclass)[Source:HGNCSymbol;Acc:HGNC:4379]
6.6e-05	FAF2	212106_at	Fasassociatedfactorfamilymember2[Source:HGNCSymbol;Acc:HGNC:24666]
6.61e-05	NOP16	214011_s_at	NOP16nucleolarprotein[Source:HGNCSymbol;Acc:HGNC:26934]
6.66e-05	PHF21B	1560091_a_at	PHDfingerprotein21B[Source:HGNCSymbol;Acc:HGNC:25161]
6.68e-05	NCAPG2	219588_s_at	non-SMCcondensinIIcomplex,subunitG2[Source:HGNCSymbol;Acc:HGNC:21904]
6.69e-05	GNPNAT1	225853_at	glucosamine-phosphateN-acetyltransferase1[Source:HGNCSymbol;Acc:HGNC:19980]
6.71e-05	SCN8A	236329_at	sodiumchannel,voltagegated,typeVIIIalphasubunit[Source:HGNCSymbol;Acc:HGNC:10596]
6.71e-05	CTXN1	228126_x_at	cortexin1[Source:HGNCSymbol;Acc:HGNC:31108]
6.8e-05	GNB2	200852_x_at	guaninenucleotidebindingprotein(Gprotein),betapolypeptide2[Source:HGNCSymbol;Acc:HGNC:4398]
6.8e-05	CCDC85C	222809_x_at	coiled-coildomaincontaining85C[Source:HGNCSymbol;Acc:HGNC:35459]
6.83e-05	CSNK1G2	202574_s_at	caseinkinase1,gamma2[Source:HGNCSymbol;Acc:HGNC:2455]
6.83e-05	LMBR1	224036_s_at	limbdevelopmentmembraneprotein1[Source:HGNCSymbol;Acc:HGNC:13243]
6.88e-05	SQLE	213577_at	squaleneepoxidase[Source:HGNCSymbol;Acc:HGNC:11279]
6.93e-05	RNMTL1	218993_at	RNAmethyltransferaselike1[Source:HGNCSymbol;Acc:HGNC:18485]
6.95e-05	HMGCR	202540_s_at	3-hydroxy-3-methylglutaryl-CoAreductase[Source:HGNCSymbol;Acc:HGNC:5006]
6.95e-05	KIF26A	232069_at	kinesinfamilymember26A[Source:HGNCSymbol;Acc:HGNC:20226]
6.95e-05	INCENP	219769_at	innercentromereproteinantigens135/155kDa[Source:HGNCSymbol;Acc:HGNC:6058]
6.96e-05	SLC37A4	202830_s_at	solutecarrierfamily37(glucose-6-phosphatetransporter),member4[Source:HGNCSymbol;Acc:HGNC:4061]
6.99e-05	GJB1	204973_at	gapjunctionprotein,beta1,32kDa[Source:HGNCSymbol;Acc:HGNC:4283]
7.03e-05	ACSL1	207275_s_at	acyl-CoAsynthetaselong-chainfamilymember1[Source:HGNCSymbol;Acc:HGNC:3569]
7.06e-05	ORC5	211212_s_at	originrecognitioncomplex,subunit5[Source:HGNCSymbol;Acc:HGNC:8491]
7.06e-05	CCDC148	231504_at	coiled-coildomaincontaining148[Source:HGNCSymbol;Acc:HGNC:25191]
7.12e-05	ATP5J2	202961_s_at	ATPsynthase,H+transporting,mitochondrialFocomplex,subunitF2[Source:HGNCSymbol;Acc:HGNC:848]
7.18e-05	THOP1	203235_at	thimetoligopeptidase1[Source:HGNCSymbol;Acc:HGNC:11793]
7.23e-05	FAM173B	225670_at	familywithsequencesimilarity173,memberB[Source:HGNCSymbol;Acc:HGNC:27029]
7.24e-05	CHAF1A	203976_s_at	chromatinassemblyfactor1,subunitA(p150)[Source:HGNCSymbol;Acc:HGNC:1910]
7.27e-05	STRBP	223246_s_at	spermatidperinuclearRNAbindingprotein[Source:HGNCSymbol;Acc:HGNC:16462]
7.27e-05	CDCA4	218399_s_at	celldivisioncycleassociated4[Source:HGNCSymbol;Acc:HGNC:14625]
7.28e-05	C1ORF56	221222_s_at	chromosome1openreadingframe56[Source:HGNCSymbol;Acc:HGNC:26045]
7.29e-05	ZNF12	1554021_a_at	zincfingerprotein12[Source:HGNCSymbol;Acc:HGNC:12902]
7.3e-05	KLF16	224111_x_at	Kruppel-likefactor16[Source:HGNCSymbol;Acc:HGNC:16857]
7.31e-05	QPRT	204044_at	quinolinatephosphoribosyltransferase[Source:HGNCSymbol;Acc:HGNC:9755]
7.33e-05	AES	217729_s_at	amino-terminalenhancerofsplit[Source:HGNCSymbol;Acc:HGNC:307]
7.37e-05	TOB1-AS1	241405_at	TOB1antisenseRNA1[Source:HGNCSymbol;Acc:HGNC:44340]
7.38e-05	BEND3	227920_at	BENdomaincontaining3[Source:HGNCSymbol;Acc:HGNC:23040]
7.46e-05	MRPL57	224535_s_at	mitochondrialribosomalproteinL57[Source:HGNCSymbol;Acc:HGNC:14514]
7.48e-05	STXBP5L	240236_at	syntaxinbindingprotein5-like[Source:HGNCSymbol;Acc:HGNC:30757]
7.55e-05	EIF5	208706_s_at	eukaryotictranslationinitiationfactor5[Source:HGNCSymbol;Acc:HGNC:3299]
7.57e-05	CHRNA5	206533_at	cholinergicreceptor,nicotinic,alpha5(neuronal)[Source:HGNCSymbol;Acc:HGNC:1959]
7.64e-05	BRIP1	235609_at	BRCA1interactingproteinC-terminalhelicase1[Source:HGNCSymbol;Acc:HGNC:20473]
7.64e-05	CELSR3	205165_at	cadherin,EGFLAGseven-passG-typereceptor3[Source:HGNCSymbol;Acc:HGNC:3230]
7.67e-05	RNF157	226433_at	ringfingerprotein157[Source:HGNCSymbol;Acc:HGNC:29402]
7.71e-05	NANOS1	228523_at	nanoshomolog1(Drosophila)[Source:HGNCSymbol;Acc:HGNC:23044]
7.72e-05	BARD1	205345_at	BRCA1associatedRINGdomain1[Source:HGNCSymbol;Acc:HGNC:952]
7.75e-05	C3ORF14	219288_at	chromosome3openreadingframe14[Source:HGNCSymbol;Acc:HGNC:25024]
7.77e-05	KRT18P50	217000_at	keratin18pseudogene50[Source:HGNCSymbol;Acc:HGNC:33420]
7.79e-05	RAP1GAP2	213280_at	RAP1GTPaseactivatingprotein2[Source:HGNCSymbol;Acc:HGNC:29176]
7.83e-05	MMP15	203365_s_at	matrixmetallopeptidase15(membrane-inserted)[Source:HGNCSymbol;Acc:HGNC:7161]
7.85e-05	TMEM170B	235798_at	transmembraneprotein170B[Source:HGNCSymbol;Acc:HGNC:34244]
7.85e-05	ATP8A1	213106_at	ATPase,aminophospholipidtransporter(APLT),classI,type8A,member1[Source:HGNCSymbol;Acc:HGNC:13531]
7.86e-05	MTA1	202247_s_at	metastasisassociated1[Source:HGNCSymbol;Acc:HGNC:7410]
7.91e-05	PSMG3	223363_at	proteasome(prosome,macropain)assemblychaperone3[Source:HGNCSymbol;Acc:HGNC:22420]
7.92e-05	EML5	1568777_at	echinodermmicrotubuleassociatedproteinlike5[Source:HGNCSymbol;Acc:HGNC:18197]
7.94e-05	NUP210	212316_at	nucleoporin210kDa[Source:HGNCSymbol;Acc:HGNC:30052]
7.94e-05	NCAPG	218662_s_at	non-SMCcondensinIcomplex,subunitG[Source:HGNCSymbol;Acc:HGNC:24304]
7.94e-05	ZNF682	216468_s_at	zincfingerprotein682[Source:HGNCSymbol;Acc:HGNC:28857]
7.94e-05	ADRA2C	206128_at	adrenoceptoralpha2C[Source:HGNCSymbol;Acc:HGNC:283]
7.98e-05	PARPBP	220060_s_at	PARP1bindingprotein[Source:HGNCSymbol;Acc:HGNC:26074]
8.05e-05	TRAF4	211899_s_at	TNFreceptor-associatedfactor4[Source:HGNCSymbol;Acc:HGNC:12034]
8.12e-05	MTFR1	203207_s_at	mitochondrialfissionregulator1[Source:HGNCSymbol;Acc:HGNC:29510]
8.15e-05	ASCL2	229215_at	achaete-scutefamilybHLHtranscriptionfactor2[Source:HGNCSymbol;Acc:HGNC:739]
8.15e-05	TPRN	225891_at	taperin[Source:HGNCSymbol;Acc:HGNC:26894]
8.25e-05	CREB3L4	226455_at	cAMPresponsiveelementbindingprotein3-like4[Source:HGNCSymbol;Acc:HGNC:18854]
8.3e-05	KCNMB2	223823_at	potassiumchannelsubfamilyMregulatorybetasubunit2[Source:HGNCSymbol;Acc:HGNC:6286]
8.41e-05	GUCY1A2	228732_at	guanylatecyclase1,soluble,alpha2[Source:HGNCSymbol;Acc:HGNC:4684]
8.43e-05	RP11-35N6.1	219732_at	Lipidphosphatephosphatase-relatedproteintype1[Source:UniProtKB/Swiss-Prot;Acc:Q8TBJ4]
8.47e-05	INHBB	205258_at	inhibin,betaB[Source:HGNCSymbol;Acc:HGNC:6067]
8.49e-05	ATP2C2	214798_at	ATPase,Ca++transporting,type2C,member2[Source:HGNCSymbol;Acc:HGNC:29103]
8.52e-05	KLHL8	242648_at	kelch-likefamilymember8[Source:HGNCSymbol;Acc:HGNC:18644]
8.53e-05	PLEKHF2	222699_s_at	pleckstrinhomologydomaincontaining,familyF(withFYVEdomain)member2[Source:HGNCSymbol;Acc:HGNC:20757]
8.56e-05	TRIM3	204910_s_at	tripartitemotifcontaining3[Source:HGNCSymbol;Acc:HGNC:10064]
8.57e-05	RAD51	205023_at	RAD51recombinase[Source:HGNCSymbol;Acc:HGNC:9817]
8.6e-05	TOX3	214774_x_at	TOXhighmobilitygroupboxfamilymember3[Source:HGNCSymbol;Acc:HGNC:11972]
8.61e-05	CCT2	201946_s_at	chaperonincontainingTCP1,subunit2(beta)[Source:HGNCSymbol;Acc:HGNC:1615]
8.61e-05	HDGFRP3	209525_at	Hepatoma-derivedgrowthfactor-relatedprotein3[Source:UniProtKB/Swiss-Prot;Acc:Q9Y3E1]
8.65e-05	DTNA	227084_at	dystrobrevin,alpha[Source:HGNCSymbol;Acc:HGNC:3057]
8.66e-05	GGCT	215380_s_at	gamma-glutamylcyclotransferase[Source:HGNCSymbol;Acc:HGNC:21705]
8.79e-05	GSG2	223759_s_at	germcellassociated2(haspin)[Source:HGNCSymbol;Acc:HGNC:19682]
8.82e-05	CDK4	202246_s_at	cyclin-dependentkinase4[Source:HGNCSymbol;Acc:HGNC:1773]
8.87e-05	MSI2	243010_at	musashiRNA-bindingprotein2[Source:HGNCSymbol;Acc:HGNC:18585]
8.88e-05	MND1	223700_at	meioticnucleardivisions1homolog(S.cerevisiae)[Source:HGNCSymbol;Acc:HGNC:24839]
8.89e-05	LMBR1	224410_s_at	limbdevelopmentmembraneprotein1[Source:HGNCSymbol;Acc:HGNC:13243]
8.91e-05	TUBB2B	214023_x_at	tubulin,beta2BclassIIb[Source:HGNCSymbol;Acc:HGNC:30829]
8.93e-05	SLC29A2	204717_s_at	solutecarrierfamily29(equilibrativenucleosidetransporter),member2[Source:HGNCSymbol;Acc:HGNC:11004]
8.93e-05	MIER3	1554449_at	mesoderminductionearlyresponse1,familymember3[Source:HGNCSymbol;Acc:HGNC:26678]
8.95e-05	UNG	202330_s_at	uracil-DNAglycosylase[Source:HGNCSymbol;Acc:HGNC:12572]
9.05e-05	CYC1	201066_at	cytochromec-1[Source:HGNCSymbol;Acc:HGNC:2579]
9.05e-05	GPRC5C	230907_at	Gprotein-coupledreceptor,classC,group5,memberC[Source:HGNCSymbol;Acc:HGNC:13309]
9.06e-05	LRRC59	222231_s_at	leucinerichrepeatcontaining59[Source:HGNCSymbol;Acc:HGNC:28817]
9.11e-05	ZNF77	229000_at	zincfingerprotein77[Source:HGNCSymbol;Acc:HGNC:13150]
9.12e-05	FGF12	238521_at	fibroblastgrowthfactor12[Source:HGNCSymbol;Acc:HGNC:3668]
9.15e-05	STRA13	209478_at	stimulatedbyretinoicacid13[Source:HGNCSymbol;Acc:HGNC:11422]
9.22e-05	C17ORF96	228066_at	chromosome17openreadingframe96[Source:HGNCSymbol;Acc:HGNC:34493]
9.25e-05	HS2ST1	203283_s_at	heparansulfate2-O-sulfotransferase1[Source:HGNCSymbol;Acc:HGNC:5193]
9.29e-05	PDAP1	202290_at	PDGFAassociatedprotein1[Source:HGNCSymbol;Acc:HGNC:14634]
9.31e-05	POP1	213449_at	processingofprecursor1,ribonucleaseP/MRPsubunit(S.cerevisiae)[Source:HGNCSymbol;Acc:HGNC:30129]
9.35e-05	RAB3IP	238853_at	RAB3Ainteractingprotein[Source:HGNCSymbol;Acc:HGNC:16508]
9.39e-05	ABHD12	228123_s_at	abhydrolasedomaincontaining12[Source:HGNCSymbol;Acc:HGNC:15868]
9.4e-05	PPP1R7	213465_s_at	proteinphosphatase1,regulatorysubunit7[Source:HGNCSymbol;Acc:HGNC:9295]
9.4e-05	CANX	200068_s_at	calnexin[Source:HGNCSymbol;Acc:HGNC:1473]
9.46e-05	SYNCRIP	1555427_s_at	synaptotagminbinding,cytoplasmicRNAinteractingprotein[Source:HGNCSymbol;Acc:HGNC:16918]
9.49e-05	MUC6	1565666_s_at	mucin6,oligomericmucus/gel-forming[Source:HGNCSymbol;Acc:HGNC:7517]
9.57e-05	CCT2	201947_s_at	chaperonincontainingTCP1,subunit2(beta)[Source:HGNCSymbol;Acc:HGNC:1615]
9.65e-05	PCSK1N	218952_at	proproteinconvertasesubtilisin/kexintype1inhibitor[Source:HGNCSymbol;Acc:HGNC:17301]
9.73e-05	HS6ST3	232275_s_at	heparansulfate6-O-sulfotransferase3[Source:HGNCSymbol;Acc:HGNC:19134]
9.73e-05	MARVELD2	235955_at	MARVELdomaincontaining2[Source:HGNCSymbol;Acc:HGNC:26401]
9.77e-05	SLC1A5	208916_at	solutecarrierfamily1(neutralaminoacidtransporter),member5[Source:HGNCSymbol;Acc:HGNC:10943]
9.77e-05	BNIP1	207829_s_at	BCL2/adenovirusE1B19kDainteractingprotein1[Source:HGNCSymbol;Acc:HGNC:1082]
9.81e-05	AC004381.6	215215_s_at	PutativeRNAexonucleaseNEF-sp[Source:UniProtKB/Swiss-Prot;Acc:Q96IC2]
9.91e-05	AC016831.7	239751_at	N/A
9.94e-05	PTP4A1	200731_s_at	proteintyrosinephosphatasetypeIVA,member1[Source:HGNCSymbol;Acc:HGNC:9634]
9.96e-05	GGCX	214005_at	gamma-glutamylcarboxylase[Source:HGNCSymbol;Acc:HGNC:4247]
9.96e-05	MARVELD3	233634_at	MARVELdomaincontaining3[Source:HGNCSymbol;Acc:HGNC:30525]
9.98e-05	PNN	212037_at	pinin,desmosomeassociatedprotein[Source:HGNCSymbol;Acc:HGNC:9162]
0.0001	NF1	211094_s_at	neurofibromin1[Source:HGNCSymbol;Acc:HGNC:7765]
0.0001	SLC39A7	202667_s_at	solutecarrierfamily39(zinctransporter),member7[Source:HGNCSymbol;Acc:HGNC:4927]
0.0001	PHF14	228095_at	PHDfingerprotein14[Source:HGNCSymbol;Acc:HGNC:22203]
0.000101	TMC5	240304_s_at	transmembranechannel-like5[Source:HGNCSymbol;Acc:HGNC:22999]
0.000101	ZNF165	206683_at	zincfingerprotein165[Source:HGNCSymbol;Acc:HGNC:12953]
0.000102	SYNCRIP	209025_s_at	synaptotagminbinding,cytoplasmicRNAinteractingprotein[Source:HGNCSymbol;Acc:HGNC:16918]
0.000102	TMEM74B	219958_at	transmembraneprotein74B[Source:HGNCSymbol;Acc:HGNC:15893]
0.000102	SNRPF	203832_at	smallnuclearribonucleoproteinpolypeptideF[Source:HGNCSymbol;Acc:HGNC:11162]
0.000102	NUP210	213947_s_at	nucleoporin210kDa[Source:HGNCSymbol;Acc:HGNC:30052]
0.000102	COBL	213050_at	cordon-bleuWH2repeatprotein[Source:HGNCSymbol;Acc:HGNC:22199]
0.000102	CDR2L	213230_at	cerebellardegeneration-relatedprotein2-like[Source:HGNCSymbol;Acc:HGNC:29999]
0.000103	KRT8P11	216821_at	keratin8pseudogene11[Source:HGNCSymbol;Acc:HGNC:31058]
0.000104	GATA2	209710_at	GATAbindingprotein2[Source:HGNCSymbol;Acc:HGNC:4171]
0.000105	GNA11	204248_at	guaninenucleotidebindingprotein(Gprotein),alpha11(Gqclass)[Source:HGNCSymbol;Acc:HGNC:4379]
0.000105	MRPL32	225260_s_at	mitochondrialribosomalproteinL32[Source:HGNCSymbol;Acc:HGNC:14035]
0.000105	ARID3A	228008_at	ATrichinteractivedomain3A(BRIGHT-like)[Source:HGNCSymbol;Acc:HGNC:3031]
0.000105	VPS37D	235569_at	vacuolarproteinsorting37homologD(S.cerevisiae)[Source:HGNCSymbol;Acc:HGNC:18287]
0.000106	RP11-216L13.19	236518_at	N/A
0.000106	KCNC1	230547_at	potassiumchannel,voltagegatedShawrelatedsubfamilyC,member1[Source:HGNCSymbol;Acc:HGNC:6233]
0.000106	ATP2C2	206043_s_at	ATPase,Ca++transporting,type2C,member2[Source:HGNCSymbol;Acc:HGNC:29103]
0.000106	AMBP	205477_s_at	alpha-1-microglobulin/bikuninprecursor[Source:HGNCSymbol;Acc:HGNC:453]
0.000106	TOX3	215108_x_at	TOXhighmobilitygroupboxfamilymember3[Source:HGNCSymbol;Acc:HGNC:11972]
0.000106	GRB7	210761_s_at	growthfactorreceptor-boundprotein7[Source:HGNCSymbol;Acc:HGNC:4567]
0.000107	IL17RB	219255_x_at	interleukin17receptorB[Source:HGNCSymbol;Acc:HGNC:18015]
0.000107	PPP1R1B	225165_at	proteinphosphatase1,regulatory(inhibitor)subunit1B[Source:HGNCSymbol;Acc:HGNC:9287]
0.000107	CLPTM1L	226935_s_at	CLPTM1-like[Source:HGNCSymbol;Acc:HGNC:24308]
0.000108	DNMT3A	222640_at	DNA(cytosine-5-)-methyltransferase3alpha[Source:HGNCSymbol;Acc:HGNC:2978]
0.000108	ELAVL4	241424_at	ELAVlikeneuron-specificRNAbindingprotein4[Source:HGNCSymbol;Acc:HGNC:3315]
0.000108	MAP7	202889_x_at	microtubule-associatedprotein7[Source:HGNCSymbol;Acc:HGNC:6869]
0.000108	FIGNL1	222843_at	fidgetin-like1[Source:HGNCSymbol;Acc:HGNC:13286]
0.000109	KRT7	209016_s_at	keratin7[Source:HGNCSymbol;Acc:HGNC:6445]
0.000109	BID	211725_s_at	BH3interactingdomaindeathagonist[Source:HGNCSymbol;Acc:HGNC:1050]
0.00011	LHX2	211219_s_at	LIMhomeobox2[Source:HGNCSymbol;Acc:HGNC:6594]
0.00011	ZNF704	235079_at	zincfingerprotein704[Source:HGNCSymbol;Acc:HGNC:32291]
0.00011	ACVR1B	205209_at	activinAreceptor,typeIB[Source:HGNCSymbol;Acc:HGNC:172]
0.000111	PDAP1	217624_at	PDGFAassociatedprotein1[Source:HGNCSymbol;Acc:HGNC:14634]
0.000111	LFNG	228762_at	LFNGO-fucosylpeptide3-beta-N-acetylglucosaminyltransferase[Source:HGNCSymbol;Acc:HGNC:6560]
0.000111	APOO	221620_s_at	apolipoproteinO[Source:HGNCSymbol;Acc:HGNC:28727]
0.000112	ENOPH1	217956_s_at	enolase-phosphatase1[Source:HGNCSymbol;Acc:HGNC:24599]
0.000112	SYNGR3	205691_at	synaptogyrin3[Source:HGNCSymbol;Acc:HGNC:11501]
0.000112	MRPL41	225425_s_at	mitochondrialribosomalproteinL41[Source:HGNCSymbol;Acc:HGNC:14492]
0.000112	GINS1	206102_at	GINScomplexsubunit1(Psf1homolog)[Source:HGNCSymbol;Acc:HGNC:28980]
0.000112	TBCD	216128_at	tubulinfoldingcofactorD[Source:HGNCSymbol;Acc:HGNC:11581]
0.000112	MKKS	222530_s_at	McKusick-Kaufmansyndrome[Source:HGNCSymbol;Acc:HGNC:7108]
0.000112	PLCB1	211925_s_at	phospholipaseC,beta1(phosphoinositide-specific)[Source:HGNCSymbol;Acc:HGNC:15917]
0.000112	LRP11	225060_at	lowdensitylipoproteinreceptor-relatedprotein11[Source:HGNCSymbol;Acc:HGNC:16936]
0.000113	CRNKL1	219913_s_at	crookedneckpre-mRNAsplicingfactor1[Source:HGNCSymbol;Acc:HGNC:15762]
0.000113	SDK1	229407_at	sidekickcelladhesionmolecule1[Source:HGNCSymbol;Acc:HGNC:19307]
0.000114	TDRKH	223530_at	tudorandKHdomaincontaining[Source:HGNCSymbol;Acc:HGNC:11713]
0.000114	GNAO1	204763_s_at	guaninenucleotidebindingprotein(Gprotein),alphaactivatingactivitypolypeptideO[Source:HGNCSymbol;Acc:HGNC:4389]
0.000115	SLC29A2	1553540_a_at	solutecarrierfamily29(equilibrativenucleosidetransporter),member2[Source:HGNCSymbol;Acc:HGNC:11004]
0.000115	LRRC16A	219573_at	leucinerichrepeatcontaining16A[Source:HGNCSymbol;Acc:HGNC:21581]
0.000115	DTNA	210611_s_at	dystrobrevin,alpha[Source:HGNCSymbol;Acc:HGNC:3057]
0.000116	TRIM3	204911_s_at	tripartitemotifcontaining3[Source:HGNCSymbol;Acc:HGNC:10064]
0.000116	TMPO	203432_at	thymopoietin[Source:HGNCSymbol;Acc:HGNC:11875]
0.000117	HECW2	236089_at	HECT,C2andWWdomaincontainingE3ubiquitinproteinligase2[Source:HGNCSymbol;Acc:HGNC:29853]
0.000117	LAPTM4B	208029_s_at	lysosomalproteintransmembrane4beta[Source:HGNCSymbol;Acc:HGNC:13646]
0.000117	AK4	230630_at	adenylatekinase4[Source:HGNCSymbol;Acc:HGNC:363]
0.000117	ZNF704	235732_at	zincfingerprotein704[Source:HGNCSymbol;Acc:HGNC:32291]
0.000118	MPZL3	227747_at	myelinproteinzero-like3[Source:HGNCSymbol;Acc:HGNC:27279]
0.000119	PLCB1	213222_at	phospholipaseC,beta1(phosphoinositide-specific)[Source:HGNCSymbol;Acc:HGNC:15917]
0.000119	MANEAL	226132_s_at	mannosidase,endo-alpha-like[Source:HGNCSymbol;Acc:HGNC:26452]
0.000119	CYB561	209163_at	cytochromeb561[Source:HGNCSymbol;Acc:HGNC:2571]
0.00012	SFXN4	229236_s_at	sideroflexin4[Source:HGNCSymbol;Acc:HGNC:16088]
0.00012	KLK11	205470_s_at	kallikrein-relatedpeptidase11[Source:HGNCSymbol;Acc:HGNC:6359]
0.00012	HSPA9	200692_s_at	heatshock70kDaprotein9(mortalin)[Source:HGNCSymbol;Acc:HGNC:5244]
0.00012	CADM4	215259_s_at	celladhesionmolecule4[Source:HGNCSymbol;Acc:HGNC:30825]
0.00012	RAB26	50965_at	RAB26,memberRASoncogenefamily[Source:HGNCSymbol;Acc:HGNC:14259]
0.000121	DLG3	212727_at	discs,largehomolog3(Drosophila)[Source:HGNCSymbol;Acc:HGNC:2902]
0.000121	ZMYM5	206744_s_at	zincfinger,MYM-type5[Source:HGNCSymbol;Acc:HGNC:13029]
0.000122	PAX9	207059_at	pairedbox9[Source:HGNCSymbol;Acc:HGNC:8623]
0.000122	SOX13	38918_at	SRY(sexdeterminingregionY)-box13[Source:HGNCSymbol;Acc:HGNC:11192]
0.000123	CNKSR3	237302_at	CNKSRfamilymember3[Source:HGNCSymbol;Acc:HGNC:23034]
0.000123	MCM6	238977_at	minichromosomemaintenancecomplexcomponent6[Source:HGNCSymbol;Acc:HGNC:6949]
0.000123	KRT18P38	216581_at	keratin18pseudogene38[Source:HGNCSymbol;Acc:HGNC:33407]
0.000123	KIF9	228429_x_at	kinesinfamilymember9[Source:HGNCSymbol;Acc:HGNC:16666]
0.000124	AC083843.1	229455_at	N/A
0.000124	C20ORF27	50314_i_at	chromosome20openreadingframe27[Source:HGNCSymbol;Acc:HGNC:15873]
0.000124	SP4	236265_at	Sp4transcriptionfactor[Source:HGNCSymbol;Acc:HGNC:11209]
0.000125	UBFD1	205687_at	ubiquitinfamilydomaincontaining1[Source:HGNCSymbol;Acc:HGNC:30565]
0.000125	UHRF1BP1	226135_at	UHRF1bindingprotein1[Source:HGNCSymbol;Acc:HGNC:21216]
0.000125	CENPU	229305_at	centromereproteinU[Source:HGNCSymbol;Acc:HGNC:21348]
0.000125	FGF12	214589_at	fibroblastgrowthfactor12[Source:HGNCSymbol;Acc:HGNC:3668]
0.000126	ABLIM2	242624_at	actinbindingLIMproteinfamily,member2[Source:HGNCSymbol;Acc:HGNC:19195]
0.000126	ZNF555	239839_at	zincfingerprotein555[Source:HGNCSymbol;Acc:HGNC:28382]
0.000127	HBQ1	220807_at	hemoglobin,theta1[Source:HGNCSymbol;Acc:HGNC:4833]
0.000127	CTNND2	209618_at	catenin(cadherin-associatedprotein),delta2[Source:HGNCSymbol;Acc:HGNC:2516]
0.000127	SMUG1	218685_s_at	single-strand-selectivemonofunctionaluracil-DNAglycosylase1[Source:HGNCSymbol;Acc:HGNC:17148]
0.000128	ARHGDIG	206888_s_at	RhoGDPdissociationinhibitor(GDI)gamma[Source:HGNCSymbol;Acc:HGNC:680]
0.000128	AGR2	209173_at	anteriorgradient2[Source:HGNCSymbol;Acc:HGNC:328]
0.000129	UMPS	202706_s_at	uridinemonophosphatesynthetase[Source:HGNCSymbol;Acc:HGNC:12563]
0.000131	NPAS3	1554635_a_at	neuronalPASdomainprotein3[Source:HGNCSymbol;Acc:HGNC:19311]
0.000131	CLN6	1567080_s_at	ceroid-lipofuscinosis,neuronal6,lateinfantile,variant[Source:HGNCSymbol;Acc:HGNC:2077]
0.000132	PRPF40A	214941_s_at	PRP40pre-mRNAprocessingfactor40homologA(S.cerevisiae)[Source:HGNCSymbol;Acc:HGNC:16463]
0.000132	USP7	222032_s_at	ubiquitinspecificpeptidase7(herpesvirus-associated)[Source:HGNCSymbol;Acc:HGNC:12630]
0.000133	FAM69B	229002_at	familywithsequencesimilarity69,memberB[Source:HGNCSymbol;Acc:HGNC:28290]
0.000133	PLCB4	203896_s_at	phospholipaseC,beta4[Source:HGNCSymbol;Acc:HGNC:9059]
0.000134	PATZ1	209494_s_at	POZ(BTB)andAThookcontainingzincfinger1[Source:HGNCSymbol;Acc:HGNC:13071]
0.000134	ERBB3	202454_s_at	erb-b2receptortyrosinekinase3[Source:HGNCSymbol;Acc:HGNC:3431]
0.000134	TMEM132A	218834_s_at	transmembraneprotein132A[Source:HGNCSymbol;Acc:HGNC:31092]
0.000134	EMC6	221255_s_at	ERmembraneproteincomplexsubunit6[Source:HGNCSymbol;Acc:HGNC:28430]
0.000134	CISD2	226689_at	CDGSHironsulfurdomain2[Source:HGNCSymbol;Acc:HGNC:24212]
0.000135	TFDP1	242939_at	transcriptionfactorDp-1[Source:HGNCSymbol;Acc:HGNC:11749]
0.000135	ZNF200	207338_s_at	zincfingerprotein200[Source:HGNCSymbol;Acc:HGNC:12993]
0.000135	CYB561	217200_x_at	cytochromeb561[Source:HGNCSymbol;Acc:HGNC:2571]
0.000136	C14ORF1	217188_s_at	chromosome14openreadingframe1[Source:HGNCSymbol;Acc:HGNC:1187]
0.000136	TERF1	203449_s_at	telomericrepeatbindingfactor(NIMA-interacting)1[Source:HGNCSymbol;Acc:HGNC:11728]
0.000136	ZNF764	57516_at	zincfingerprotein764[Source:HGNCSymbol;Acc:HGNC:28200]
0.000137	MIPEP	36830_at	mitochondrialintermediatepeptidase[Source:HGNCSymbol;Acc:HGNC:7104]
0.000137	AHSA1	201491_at	AHA1,activatorofheatshock90kDaproteinATPasehomolog1(yeast)[Source:HGNCSymbol;Acc:HGNC:1189]
0.000137	MRPS7	217932_at	mitochondrialribosomalproteinS7[Source:HGNCSymbol;Acc:HGNC:14499]
0.000139	WBSCR22	207628_s_at	WilliamsBeurensyndromechromosomeregion22[Source:HGNCSymbol;Acc:HGNC:16405]
0.000139	HPX	39763_at	hemopexin[Source:HGNCSymbol;Acc:HGNC:5171]
0.00014	YAE1D1	223433_at	Yae1domaincontaining1[Source:HGNCSymbol;Acc:HGNC:24857]
0.000141	SUOX	1553030_a_at	sulfiteoxidase[Source:HGNCSymbol;Acc:HGNC:11460]
0.000142	LRRC8B	212976_at	leucinerichrepeatcontaining8family,memberB[Source:HGNCSymbol;Acc:HGNC:30692]
0.000142	CGN	223232_s_at	cingulin[Source:HGNCSymbol;Acc:HGNC:17429]
0.000142	HNRNPUL2	222264_at	heterogeneousnuclearribonucleoproteinU-like2[Source:HGNCSymbol;Acc:HGNC:25451]
0.000142	WDR20	227541_at	WDrepeatdomain20[Source:HGNCSymbol;Acc:HGNC:19667]
0.000143	TRIL	205150_s_at	TLR4interactorwithleucine-richrepeats[Source:HGNCSymbol;Acc:HGNC:22200]
0.000143	ANKEF1	220144_s_at	ankyrinrepeatandEF-handdomaincontaining1[Source:HGNCSymbol;Acc:HGNC:15803]
0.000144	PHF21B	1562309_s_at	PHDfingerprotein21B[Source:HGNCSymbol;Acc:HGNC:25161]
0.000146	TRAF4	202871_at	TNFreceptor-associatedfactor4[Source:HGNCSymbol;Acc:HGNC:12034]
0.000146	MLXIPL	221163_s_at	MLXinteractingprotein-like[Source:HGNCSymbol;Acc:HGNC:12744]
0.000147	HMMR	209709_s_at	hyaluronan-mediatedmotilityreceptor(RHAMM)[Source:HGNCSymbol;Acc:HGNC:5012]
0.000147	SQLE	209218_at	squaleneepoxidase[Source:HGNCSymbol;Acc:HGNC:11279]
0.000147	RP1-228H13.5	235939_at	N/A
0.000148	PPP1R13B	216347_s_at	proteinphosphatase1,regulatorysubunit13B[Source:HGNCSymbol;Acc:HGNC:14950]
0.000148	CENPU	218883_s_at	centromereproteinU[Source:HGNCSymbol;Acc:HGNC:21348]
0.000148	HEPACAM2	242601_at	HEPACAMfamilymember2[Source:HGNCSymbol;Acc:HGNC:27364]
0.000149	DUSP8	206374_at	dualspecificityphosphatase8[Source:HGNCSymbol;Acc:HGNC:3074]
0.000149	RFWD2	1552617_a_at	ringfingerandWDrepeatdomain2,E3ubiquitinproteinligase[Source:HGNCSymbol;Acc:HGNC:17440]
0.00015	TUSC2	203272_s_at	tumorsuppressorcandidate2[Source:HGNCSymbol;Acc:HGNC:17034]
0.00015	CASP2	226036_x_at	caspase2,apoptosis-relatedcysteinepeptidase[Source:HGNCSymbol;Acc:HGNC:1503]
0.000151	MLIP	235377_at	muscularLMNA-interactingprotein[Source:HGNCSymbol;Acc:HGNC:21355]
0.000151	ZNF12	226015_at	zincfingerprotein12[Source:HGNCSymbol;Acc:HGNC:12902]
0.000151	DPP10-AS1	236351_at	DPP10antisenseRNA1[Source:HGNCSymbol;Acc:HGNC:40941]
0.000153	GRK6	211543_s_at	Gprotein-coupledreceptorkinase6[Source:HGNCSymbol;Acc:HGNC:4545]
0.000153	RP11-54O7.3	1555979_at	N/A
0.000153	CDC45	204126_s_at	celldivisioncycle45[Source:HGNCSymbol;Acc:HGNC:1739]
0.000153	ECT2	234992_x_at	epithelialcelltransforming2[Source:HGNCSymbol;Acc:HGNC:3155]
0.000154	RBAK	241366_at	RB-associatedKRABzincfinger[Source:HGNCSymbol;Acc:HGNC:17680]
0.000154	PTPRG-AS1	232242_at	PTPRGantisenseRNA1[Source:HGNCSymbol;Acc:HGNC:44638]
0.000154	ITFG1	227191_at	integrinalphaFG-GAPrepeatcontaining1[Source:HGNCSymbol;Acc:HGNC:30697]
0.000155	LNX2	227569_at	ligandofnumb-proteinX2[Source:HGNCSymbol;Acc:HGNC:20421]
0.000155	KCNQ2	210508_s_at	potassiumchannel,voltagegatedKQT-likesubfamilyQ,member2[Source:HGNCSymbol;Acc:HGNC:6296]
0.000157	IL17RB	224361_s_at	interleukin17receptorB[Source:HGNCSymbol;Acc:HGNC:18015]
0.000157	RP3-406A7.7	238498_at	N/A
0.000158	ZNF143	221873_at	zincfingerprotein143[Source:HGNCSymbol;Acc:HGNC:12928]
0.000159	SHMT2	214095_at	serinehydroxymethyltransferase2(mitochondrial)[Source:HGNCSymbol;Acc:HGNC:10852]
0.000159	GLS2	205531_s_at	glutaminase2(liver,mitochondrial)[Source:HGNCSymbol;Acc:HGNC:29570]
0.00016	DOLK	204488_at	dolicholkinase[Source:HGNCSymbol;Acc:HGNC:23406]
0.000161	LINC00094	213788_s_at	longintergenicnon-proteincodingRNA94[Source:HGNCSymbol;Acc:HGNC:24742]
0.000161	MIF-AS1	1556316_s_at	MIFantisenseRNA1[Source:HGNCSymbol;Acc:HGNC:27669]
0.000161	PAXIP1	212825_at	PAXinteracting(withtranscription-activationdomain)protein1[Source:HGNCSymbol;Acc:HGNC:8624]
0.000161	CDC34	212540_at	celldivisioncycle34[Source:HGNCSymbol;Acc:HGNC:1734]
0.000162	RP11-434P11.1	241219_at	N/A
0.000163	TCAF1	212979_s_at	TRPM8channel-associatedfactor1[Source:HGNCSymbol;Acc:HGNC:22201]
0.000163	TCF3	209151_x_at	transcriptionfactor3[Source:HGNCSymbol;Acc:HGNC:11633]
0.000164	KCNJ11	231740_at	potassiumchannel,inwardlyrectifyingsubfamilyJ,member11[Source:HGNCSymbol;Acc:HGNC:6257]
0.000165	SMIM14	224989_at	smallintegralmembraneprotein14[Source:HGNCSymbol;Acc:HGNC:27321]
0.000165	CLDN4	201428_at	claudin4[Source:HGNCSymbol;Acc:HGNC:2046]
0.000166	CCNB1	214710_s_at	cyclinB1[Source:HGNCSymbol;Acc:HGNC:1579]
0.000167	UQCC3	229099_at	ubiquinol-cytochromecreductasecomplexassemblyfactor3[Source:HGNCSymbol;Acc:HGNC:34399]
0.000167	CAMSAP1	212710_at	calmodulinregulatedspectrin-associatedprotein1[Source:HGNCSymbol;Acc:HGNC:19946]
0.000168	ARHGEF26	222121_at	Rhoguaninenucleotideexchangefactor(GEF)26[Source:HGNCSymbol;Acc:HGNC:24490]
0.00017	ZNF555	1553286_at	zincfingerprotein555[Source:HGNCSymbol;Acc:HGNC:28382]
0.00017	POLR2I	212955_s_at	polymerase(RNA)II(DNAdirected)polypeptideI,14.5kDa[Source:HGNCSymbol;Acc:HGNC:9196]
0.000171	NUP210	212315_s_at	nucleoporin210kDa[Source:HGNCSymbol;Acc:HGNC:30052]
0.000171	CLTC	200614_at	clathrin,heavychain(Hc)[Source:HGNCSymbol;Acc:HGNC:2092]
0.000172	GUCY1A2	230665_at	guanylatecyclase1,soluble,alpha2[Source:HGNCSymbol;Acc:HGNC:4684]
0.000172	RP13-514E23.1	214376_at	N/A
0.000172	ACTR6	218395_at	ARP6actin-relatedprotein6homolog(yeast)[Source:HGNCSymbol;Acc:HGNC:24025]
0.000173	CCDC88C	227228_s_at	coiled-coildomaincontaining88C[Source:HGNCSymbol;Acc:HGNC:19967]
0.000173	STXBP4	244404_at	syntaxinbindingprotein4[Source:HGNCSymbol;Acc:HGNC:19694]
0.000173	PATZ1	209431_s_at	POZ(BTB)andAThookcontainingzincfinger1[Source:HGNCSymbol;Acc:HGNC:13071]
0.000174	EAF1	226952_at	ELLassociatedfactor1[Source:HGNCSymbol;Acc:HGNC:20907]
0.000175	RAD51	205024_s_at	RAD51recombinase[Source:HGNCSymbol;Acc:HGNC:9817]
0.000175	ZNF467	214746_s_at	zincfingerprotein467[Source:HGNCSymbol;Acc:HGNC:23154]
0.000175	CSPG5	205344_at	chondroitinsulfateproteoglycan5(neuroglycanC)[Source:HGNCSymbol;Acc:HGNC:2467]
0.000175	DDX56	217754_at	DEAD(Asp-Glu-Ala-Asp)boxhelicase56[Source:HGNCSymbol;Acc:HGNC:18193]
0.000176	NUBP1	203978_at	nucleotidebindingprotein1[Source:HGNCSymbol;Acc:HGNC:8041]
0.000176	RYR2	214044_at	ryanodinereceptor2(cardiac)[Source:HGNCSymbol;Acc:HGNC:10484]
0.000176	CHEK1	205393_s_at	checkpointkinase1[Source:HGNCSymbol;Acc:HGNC:1925]
0.000177	ATP5G1	208972_s_at	ATPsynthase,H+transporting,mitochondrialFocomplex,subunitC1(subunit9)[Source:HGNCSymbol;Acc:HGNC:841]
0.000177	TUBB4B	208977_x_at	tubulin,beta4BclassIVb[Source:HGNCSymbol;Acc:HGNC:20771]
0.000178	KDM5B	235285_at	lysine(K)-specificdemethylase5B[Source:HGNCSymbol;Acc:HGNC:18039]
0.000178	PXN-AS1	227332_at	PXNantisenseRNA1[Source:HGNCSymbol;Acc:HGNC:44123]
0.000178	SOX13	209736_at	SRY(sexdeterminingregionY)-box13[Source:HGNCSymbol;Acc:HGNC:11192]
0.000179	COA4	220647_s_at	cytochromecoxidaseassemblyfactor4homolog(S.cerevisiae)[Source:HGNCSymbol;Acc:HGNC:24604]
0.000179	CHAF1A	214426_x_at	chromatinassemblyfactor1,subunitA(p150)[Source:HGNCSymbol;Acc:HGNC:1910]
0.000179	CBX8	219755_at	chromoboxhomolog8[Source:HGNCSymbol;Acc:HGNC:15962]
0.00018	ALOX15	207328_at	arachidonate15-lipoxygenase[Source:HGNCSymbol;Acc:HGNC:433]
0.00018	RAB6B	221792_at	RAB6B,memberRASoncogenefamily[Source:HGNCSymbol;Acc:HGNC:14902]
0.000181	PHKA1	205450_at	phosphorylasekinase,alpha1(muscle)[Source:HGNCSymbol;Acc:HGNC:8925]
0.000181	ATAD2	228401_at	ATPasefamily,AAAdomaincontaining2[Source:HGNCSymbol;Acc:HGNC:30123]
0.000181	TXN2	209078_s_at	thioredoxin2[Source:HGNCSymbol;Acc:HGNC:17772]
0.000181	WNK2	239670_at	WNKlysinedeficientproteinkinase2[Source:HGNCSymbol;Acc:HGNC:14542]
0.000181	MBTD1	226797_at	mbtdomaincontaining1[Source:HGNCSymbol;Acc:HGNC:19866]
0.000181	EIF3B	211501_s_at	eukaryotictranslationinitiationfactor3,subunitB[Source:HGNCSymbol;Acc:HGNC:3280]
0.000182	TP53I11	214667_s_at	tumorproteinp53inducibleprotein11[Source:HGNCSymbol;Acc:HGNC:16842]
0.000182	GDE1	226214_at	glycerophosphodiesterphosphodiesterase1[Source:HGNCSymbol;Acc:HGNC:29644]
0.000183	NDUFAF6	230016_at	NADHdehydrogenase(ubiquinone)complexI,assemblyfactor6[Source:HGNCSymbol;Acc:HGNC:28625]
0.000183	TSPAN12	230625_s_at	tetraspanin12[Source:HGNCSymbol;Acc:HGNC:21641]
0.000185	C14ORF1	202562_s_at	chromosome14openreadingframe1[Source:HGNCSymbol;Acc:HGNC:1187]
0.000185	CEP78	1557985_s_at	centrosomalprotein78kDa[Source:HGNCSymbol;Acc:HGNC:25740]
0.000186	GPX4	201106_at	glutathioneperoxidase4[Source:HGNCSymbol;Acc:HGNC:4556]
0.000187	KLHL8	226874_at	kelch-likefamilymember8[Source:HGNCSymbol;Acc:HGNC:18644]
0.000187	PDE3B	214582_at	phosphodiesterase3B,cGMP-inhibited[Source:HGNCSymbol;Acc:HGNC:8779]
0.000187	CSPG5	39966_at	chondroitinsulfateproteoglycan5(neuroglycanC)[Source:HGNCSymbol;Acc:HGNC:2467]
0.000188	PTRH2	218732_at	peptidyl-tRNAhydrolase2[Source:HGNCSymbol;Acc:HGNC:24265]
0.000189	KIF11	204444_at	kinesinfamilymember11[Source:HGNCSymbol;Acc:HGNC:6388]
0.000189	PPP1R7	201214_s_at	proteinphosphatase1,regulatorysubunit7[Source:HGNCSymbol;Acc:HGNC:9295]
0.00019	CCDC85C	219018_s_at	coiled-coildomaincontaining85C[Source:HGNCSymbol;Acc:HGNC:35459]
0.000191	WDHD1	204727_at	WDrepeatandHMG-boxDNAbindingprotein1[Source:HGNCSymbol;Acc:HGNC:23170]
0.000191	MGAT4B	220189_s_at	mannosyl(alpha-1,3-)-glycoproteinbeta-1,4-N-acetylglucosaminyltransferase,isozymeB[Source:HGNCSymbol;Acc:HGNC:7048]
0.000191	ZNF852	1564662_at	zincfingerprotein852[Source:HGNCSymbol;Acc:HGNC:27713]
0.000191	RP11-9E17.1	239834_at	N/A
0.000192	MIEN1	224447_s_at	migrationandinvasionenhancer1[Source:HGNCSymbol;Acc:HGNC:28230]
0.000193	SLC35F6	219783_at	solutecarrierfamily35,memberF6[Source:HGNCSymbol;Acc:HGNC:26055]
0.000194	PLK1	202240_at	polo-likekinase1[Source:HGNCSymbol;Acc:HGNC:9077]
0.000194	PGD	201118_at	phosphogluconatedehydrogenase[Source:HGNCSymbol;Acc:HGNC:8891]
0.000195	ECHS1	201135_at	enoylCoAhydratase,shortchain,1,mitochondrial[Source:HGNCSymbol;Acc:HGNC:3151]
0.000196	EMC8	222504_s_at	ERmembraneproteincomplexsubunit8[Source:HGNCSymbol;Acc:HGNC:7864]
0.000196	MAP7	215471_s_at	microtubule-associatedprotein7[Source:HGNCSymbol;Acc:HGNC:6869]
0.000196	TMTC2	228574_at	transmembraneandtetratricopeptiderepeatcontaining2[Source:HGNCSymbol;Acc:HGNC:25440]
0.000196	COQ2	213379_at	coenzymeQ24-hydroxybenzoatepolyprenyltransferase[Source:HGNCSymbol;Acc:HGNC:25223]
0.000197	GALNT14	219271_at	polypeptideN-acetylgalactosaminyltransferase14[Source:HGNCSymbol;Acc:HGNC:22946]
0.000197	CDS1	205709_s_at	CDP-diacylglycerolsynthase(phosphatidatecytidylyltransferase)1[Source:HGNCSymbol;Acc:HGNC:1800]
0.000197	MAGI1	225474_at	membraneassociatedguanylatekinase,WWandPDZdomaincontaining1[Source:HGNCSymbol;Acc:HGNC:946]
0.000197	UGT2B15	207392_x_at	UDPglucuronosyltransferase2family,polypeptideB15[Source:HGNCSymbol;Acc:HGNC:12546]
0.000198	RBAK	228571_at	RB-associatedKRABzincfinger[Source:HGNCSymbol;Acc:HGNC:17680]
0.000199	EIF2AK1	217736_s_at	eukaryotictranslationinitiationfactor2-alphakinase1[Source:HGNCSymbol;Acc:HGNC:24921]
0.000199	NPAS3	230412_at	neuronalPASdomainprotein3[Source:HGNCSymbol;Acc:HGNC:19311]
0.000199	LENG9	1554589_at	leukocytereceptorcluster(LRC)member9[Source:HGNCSymbol;Acc:HGNC:16306]
0.000199	DFNB31	47553_at	deafness,autosomalrecessive31[Source:HGNCSymbol;Acc:HGNC:16361]
0.0002	MEX3A	227512_at	mex-3RNAbindingfamilymemberA[Source:HGNCSymbol;Acc:HGNC:33482]
0.0002	NSD1	235760_at	nuclearreceptorbindingSETdomainprotein1[Source:HGNCSymbol;Acc:HGNC:14234]
0.0002	FIGNL1	1552921_a_at	fidgetin-like1[Source:HGNCSymbol;Acc:HGNC:13286]
0.000201	SMARCE1	236016_at	SWI/SNFrelated,matrixassociated,actindependentregulatorofchromatin,subfamilye,member1[Source:HGNCSymbol;Acc:HGNC:11109]
0.000201	TMTC4	1554101_a_at	transmembraneandtetratricopeptiderepeatcontaining4[Source:HGNCSymbol;Acc:HGNC:25904]
0.000201	NCOA3	211352_s_at	nuclearreceptorcoactivator3[Source:HGNCSymbol;Acc:HGNC:7670]
0.000201	TPD52	201689_s_at	tumorproteinD52[Source:HGNCSymbol;Acc:HGNC:12005]
0.000203	FXYD4	231058_at	FXYDdomaincontainingiontransportregulator4[Source:HGNCSymbol;Acc:HGNC:4028]
0.000203	DTL	218585_s_at	denticlelessE3ubiquitinproteinligasehomolog(Drosophila)[Source:HGNCSymbol;Acc:HGNC:30288]
0.000204	PCK2	202847_at	phosphoenolpyruvatecarboxykinase2(mitochondrial)[Source:HGNCSymbol;Acc:HGNC:8725]
0.000205	TRIL	205151_s_at	TLR4interactorwithleucine-richrepeats[Source:HGNCSymbol;Acc:HGNC:22200]
0.000206	RAP1GAP	203911_at	RAP1GTPaseactivatingprotein[Source:HGNCSymbol;Acc:HGNC:9858]
0.000206	SCD	211162_x_at	stearoyl-CoAdesaturase(delta-9-desaturase)[Source:HGNCSymbol;Acc:HGNC:10571]
0.000206	COIL	203653_s_at	coilin[Source:HGNCSymbol;Acc:HGNC:2184]
0.000206	WSB2	201760_s_at	WDrepeatandSOCSboxcontaining2[Source:HGNCSymbol;Acc:HGNC:19222]
0.000206	IQCF4	236870_at	IQmotifcontainingF5pseudogene[Source:EntrezGene;Acc:100506840]
0.000206	MIR4697HG	229734_at	MIR4697hostgene(non-proteincoding)[Source:HGNCSymbol;Acc:HGNC:27448]
0.000207	RP11-758H9.2	238646_at	N/A
0.000208	NQO1	210519_s_at	NAD(P)Hdehydrogenase,quinone1[Source:HGNCSymbol;Acc:HGNC:2874]
0.000208	PP7080	225458_at	uncharacterizedLOC25845[Source:EntrezGene;Acc:25845]
0.000208	BRSK2	223715_at	BRserine/threoninekinase2[Source:HGNCSymbol;Acc:HGNC:11405]
0.000209	RNF44	203286_at	ringfingerprotein44[Source:HGNCSymbol;Acc:HGNC:19180]
0.000209	SLC27A2	205769_at	solutecarrierfamily27(fattyacidtransporter),member2[Source:HGNCSymbol;Acc:HGNC:10996]
0.00021	C19ORF45	241842_x_at	chromosome19openreadingframe45[Source:HGNCSymbol;Acc:HGNC:24745]
0.00021	TIMM8B	218357_s_at	translocaseofinnermitochondrialmembrane8homologB(yeast)[Source:HGNCSymbol;Acc:HGNC:11818]
0.00021	TMEM132A	222758_s_at	transmembraneprotein132A[Source:HGNCSymbol;Acc:HGNC:31092]
0.000211	MLF1	204783_at	myeloidleukemiafactor1[Source:HGNCSymbol;Acc:HGNC:7125]
0.000211	B4GALNT4	238080_at	beta-1,4-N-acetyl-galactosaminyltransferase4[Source:HGNCSymbol;Acc:HGNC:26315]
0.000213	PIH1D1	217872_at	PIH1domaincontaining1[Source:HGNCSymbol;Acc:HGNC:26075]
0.000213	OCLN	235937_at	occludin[Source:HGNCSymbol;Acc:HGNC:8104]
0.000215	CD163L1	223655_at	CD163molecule-like1[Source:HGNCSymbol;Acc:HGNC:30375]
0.000215	SLC12A2	225835_at	solutecarrierfamily12(sodium/potassium/chloridetransporter),member2[Source:HGNCSymbol;Acc:HGNC:10911]
0.000215	DTYMK	203270_at	deoxythymidylatekinase(thymidylatekinase)[Source:HGNCSymbol;Acc:HGNC:3061]
0.000216	NABP2	218903_s_at	nucleicacidbindingprotein2[Source:HGNCSymbol;Acc:HGNC:28412]
0.000216	CTD-2396E7.11	236279_at	N/A
0.000216	ARID3A	205865_at	ATrichinteractivedomain3A(BRIGHT-like)[Source:HGNCSymbol;Acc:HGNC:3031]
0.000216	PLCH1	214745_at	phospholipaseC,eta1[Source:HGNCSymbol;Acc:HGNC:29185]
0.000217	ACAA2	202002_at	acetyl-CoAacyltransferase2[Source:HGNCSymbol;Acc:HGNC:83]
0.000218	NCOA3	207700_s_at	nuclearreceptorcoactivator3[Source:HGNCSymbol;Acc:HGNC:7670]
0.000219	DLGAP5	203764_at	discs,large(Drosophila)homolog-associatedprotein5[Source:HGNCSymbol;Acc:HGNC:16864]
0.000219	PITPNM3	230076_at	PITPNMfamilymember3[Source:HGNCSymbol;Acc:HGNC:21043]
0.000221	ZSWIM5	232336_at	zincfinger,SWIM-typecontaining5[Source:HGNCSymbol;Acc:HGNC:29299]
0.000221	CNOT6	222476_at	CCR4-NOTtranscriptioncomplex,subunit6[Source:HGNCSymbol;Acc:HGNC:14099]
0.000222	DBF4	204244_s_at	DBF4zincfinger[Source:HGNCSymbol;Acc:HGNC:17364]
0.000222	GSR	205770_at	glutathionereductase[Source:HGNCSymbol;Acc:HGNC:4623]
0.000222	POF1B	219756_s_at	prematureovarianfailure,1B[Source:HGNCSymbol;Acc:HGNC:13711]
0.000223	IDH2	210046_s_at	isocitratedehydrogenase2(NADP+),mitochondrial[Source:HGNCSymbol;Acc:HGNC:5383]
0.000223	ACLY	201128_s_at	ATPcitratelyase[Source:HGNCSymbol;Acc:HGNC:115]
0.000224	RAB11FIP4	224482_s_at	RAB11familyinteractingprotein4(classII)[Source:HGNCSymbol;Acc:HGNC:30267]
0.000224	SLC38A1	224580_at	solutecarrierfamily38,member1[Source:HGNCSymbol;Acc:HGNC:13447]
0.000224	PAICS	201013_s_at	phosphoribosylaminoimidazolecarboxylase,phosphoribosylaminoimidazolesuccinocarboxamidesynthetase[Source:HGNCSymbol;Acc:HGNC:8587]
0.000224	LRR1	235113_at	leucinerichrepeatprotein1[Source:HGNCSymbol;Acc:HGNC:19742]
0.000226	SMIM14	224990_at	smallintegralmembraneprotein14[Source:HGNCSymbol;Acc:HGNC:27321]
0.000228	KRT18P44	217333_at	keratin18pseudogene44[Source:HGNCSymbol;Acc:HGNC:33414]
0.00023	SLC25A11	209003_at	solutecarrierfamily25(mitochondrialcarrier;oxoglutaratecarrier),member11[Source:HGNCSymbol;Acc:HGNC:10981]
0.00023	ILVBL	202993_at	ilvB(bacterialacetolactatesynthase)-like[Source:HGNCSymbol;Acc:HGNC:6041]
0.00023	MRPL36	224331_s_at	mitochondrialribosomalproteinL36[Source:HGNCSymbol;Acc:HGNC:14490]
0.00023	TLCD1	227804_at	TLCdomaincontaining1[Source:HGNCSymbol;Acc:HGNC:25177]
0.000231	CNTNAP2	219302_s_at	contactinassociatedprotein-like2[Source:HGNCSymbol;Acc:HGNC:13830]
0.000231	CEP70	1554489_a_at	centrosomalprotein70kDa[Source:HGNCSymbol;Acc:HGNC:29972]
0.000231	ZNF777	226983_at	zincfingerprotein777[Source:HGNCSymbol;Acc:HGNC:22213]
0.000232	ETV4	211603_s_at	etsvariant4[Source:HGNCSymbol;Acc:HGNC:3493]
0.000233	STX1A	204729_s_at	syntaxin1A(brain)[Source:HGNCSymbol;Acc:HGNC:11433]
0.000233	POF1B	1555383_a_at	prematureovarianfailure,1B[Source:HGNCSymbol;Acc:HGNC:13711]
0.000233	HMMR	207165_at	hyaluronan-mediatedmotilityreceptor(RHAMM)[Source:HGNCSymbol;Acc:HGNC:5012]
0.000233	VIL1	228912_at	villin1[Source:HGNCSymbol;Acc:HGNC:12690]
0.000234	2017-03-09	230001_at	membrane-associatedringfinger(C3HC4)9[Source:HGNCSymbol;Acc:HGNC:25139]
0.000234	GEMIN5	225712_at	gem(nuclearorganelle)associatedprotein5[Source:HGNCSymbol;Acc:HGNC:20043]
0.000236	MYBL2	201710_at	v-mybavianmyeloblastosisviraloncogenehomolog-like2[Source:HGNCSymbol;Acc:HGNC:7548]
0.000236	PKIA	226864_at	proteinkinase(cAMP-dependent,catalytic)inhibitoralpha[Source:HGNCSymbol;Acc:HGNC:9017]
0.000236	DPAGT1	209509_s_at	dolichyl-phosphate(UDP-N-acetylglucosamine)N-acetylglucosaminephosphotransferase1(GlcNAc-1-Ptransferase)[Source:HGNCSymbol;Acc:HGNC:2995]
0.000236	PA2G4	208676_s_at	proliferation-associated2G4,38kDa[Source:HGNCSymbol;Acc:HGNC:8550]
0.000236	C6ORF99	230487_at	chromosome6openreadingframe99[Source:HGNCSymbol;Acc:HGNC:21179]
0.000237	MRPL54	225797_at	mitochondrialribosomalproteinL54[Source:HGNCSymbol;Acc:HGNC:16685]
0.000237	SLC35F2	218826_at	solutecarrierfamily35,memberF2[Source:HGNCSymbol;Acc:HGNC:23615]
0.000237	GSKIP	223239_at	GSK3Binteractingprotein[Source:HGNCSymbol;Acc:HGNC:20343]
0.000238	SETD9	240840_s_at	SETdomaincontaining9[Source:HGNCSymbol;Acc:HGNC:28508]
0.00024	RDH11	217776_at	retinoldehydrogenase11(all-trans/9-cis/11-cis)[Source:HGNCSymbol;Acc:HGNC:17964]
0.000241	WASF3	204042_at	WASproteinfamily,member3[Source:HGNCSymbol;Acc:HGNC:12734]
0.000241	SSBP1	202591_s_at	single-strandedDNAbindingprotein1,mitochondrial[Source:HGNCSymbol;Acc:HGNC:11317]
0.000241	FEN1	204767_s_at	flapstructure-specificendonuclease1[Source:HGNCSymbol;Acc:HGNC:3650]
0.000241	CPSF4	206688_s_at	cleavageandpolyadenylationspecificfactor4,30kDa[Source:HGNCSymbol;Acc:HGNC:2327]
0.000243	IREB2	225892_at	iron-responsiveelementbindingprotein2[Source:HGNCSymbol;Acc:HGNC:6115]
0.000244	NUDT15	219347_at	nudix(nucleosidediphosphatelinkedmoietyX)-typemotif15[Source:HGNCSymbol;Acc:HGNC:23063]
0.000244	MOAP1	212508_at	modulatorofapoptosis1[Source:HGNCSymbol;Acc:HGNC:16658]
0.000245	ING3	230719_at	inhibitorofgrowthfamily,member3[Source:HGNCSymbol;Acc:HGNC:14587]
0.000245	ZNF704	223366_at	zincfingerprotein704[Source:HGNCSymbol;Acc:HGNC:32291]
0.000246	CLUH	212456_at	clusteredmitochondria(cluA/CLU1)homolog[Source:HGNCSymbol;Acc:HGNC:29094]
0.000246	VBP1	201472_at	vonHippel-Lindaubindingprotein1[Source:HGNCSymbol;Acc:HGNC:12662]
0.000247	RERGL	220276_at	RERG/RAS-like[Source:HGNCSymbol;Acc:HGNC:26213]
0.000247	CS	208660_at	citratesynthase[Source:HGNCSymbol;Acc:HGNC:2422]
0.000247	CEACAM5	201884_at	carcinoembryonicantigen-relatedcelladhesionmolecule5[Source:HGNCSymbol;Acc:HGNC:1817]
0.000247	DUS3L	224966_s_at	dihydrouridinesynthase3-like(S.cerevisiae)[Source:HGNCSymbol;Acc:HGNC:26920]
0.000247	GFM2	225392_at	Gelongationfactor,mitochondrial2[Source:HGNCSymbol;Acc:HGNC:29682]
0.000248	ZIC2	223642_at	Zicfamilymember2[Source:HGNCSymbol;Acc:HGNC:12873]
0.000248	TMEM205	225003_at	transmembraneprotein205[Source:HGNCSymbol;Acc:HGNC:29631]
0.000248	ODC1	200790_at	ornithinedecarboxylase1[Source:HGNCSymbol;Acc:HGNC:8109]
0.000248	SCN8A	235969_at	sodiumchannel,voltagegated,typeVIIIalphasubunit[Source:HGNCSymbol;Acc:HGNC:10596]
0.000248	PLEKHA6	205093_at	pleckstrinhomologydomaincontaining,familyAmember6[Source:HGNCSymbol;Acc:HGNC:17053]
0.000249	BCL9	204129_at	B-cellCLL/lymphoma9[Source:HGNCSymbol;Acc:HGNC:1008]
0.000249	ABHD12	224742_at	abhydrolasedomaincontaining12[Source:HGNCSymbol;Acc:HGNC:15868]
0.000249	RNF126P1	222349_x_at	ringfingerprotein126pseudogene1[Source:HGNCSymbol;Acc:HGNC:30340]
0.000249	GDE1	202593_s_at	glycerophosphodiesterphosphodiesterase1[Source:HGNCSymbol;Acc:HGNC:29644]
0.000252	GALNT12	218885_s_at	polypeptideN-acetylgalactosaminyltransferase12[Source:HGNCSymbol;Acc:HGNC:19877]
0.000252	PWWP2B	227999_at	PWWPdomaincontaining2B[Source:HGNCSymbol;Acc:HGNC:25150]
0.000252	AC006538.1	232713_at	N/A
0.000252	ANKRD39	223532_at	ankyrinrepeatdomain39[Source:HGNCSymbol;Acc:HGNC:28640]
0.000253	INSM1	206502_s_at	insulinoma-associated1[Source:HGNCSymbol;Acc:HGNC:6090]
0.000253	WDR17	1557132_at	WDrepeatdomain17[Source:HGNCSymbol;Acc:HGNC:16661]
0.000254	GRAMD4	1569153_at	GRAMdomaincontaining4[Source:HGNCSymbol;Acc:HGNC:29113]
0.000254	COPZ1	217726_at	coatomerproteincomplex,subunitzeta1[Source:HGNCSymbol;Acc:HGNC:2243]
0.000254	KCNQ1OT1	244727_at	KCNQ1oppositestrand/antisensetranscript1(non-proteincoding)[Source:HGNCSymbol;Acc:HGNC:6295]
0.000255	HOOK1	225792_at	hookmicrotubule-tetheringprotein1[Source:HGNCSymbol;Acc:HGNC:19884]
0.000256	BSPRY	218792_s_at	B-boxandSPRYdomaincontaining[Source:HGNCSymbol;Acc:HGNC:18232]
0.000256	WEE1	215711_s_at	WEE1G2checkpointkinase[Source:HGNCSymbol;Acc:HGNC:12761]
0.000257	SPATS2	222593_s_at	spermatogenesisassociated,serine-rich2[Source:HGNCSymbol;Acc:HGNC:18650]
0.000257	XRCC6BP1	227678_at	XRCC6bindingprotein1[Source:HGNCSymbol;Acc:HGNC:29452]
0.000257	PTPRS	226571_s_at	proteintyrosinephosphatase,receptortype,S[Source:HGNCSymbol;Acc:HGNC:9681]
0.000257	UQCRC1	201903_at	ubiquinol-cytochromecreductasecoreproteinI[Source:HGNCSymbol;Acc:HGNC:12585]
0.000258	PIP4K2C	218942_at	phosphatidylinositol-5-phosphate4-kinase,typeII,gamma[Source:HGNCSymbol;Acc:HGNC:23786]
0.000262	HSPA4L	1556194_a_at	heatshock70kDaprotein4-like[Source:HGNCSymbol;Acc:HGNC:17041]
0.000262	HMGCS1	221750_at	3-hydroxy-3-methylglutaryl-CoAsynthase1(soluble)[Source:HGNCSymbol;Acc:HGNC:5007]
0.000262	NPAS3	229281_at	neuronalPASdomainprotein3[Source:HGNCSymbol;Acc:HGNC:19311]
0.000265	CBFA2T2	209144_s_at	core-bindingfactor,runtdomain,alphasubunit2;translocatedto,2[Source:HGNCSymbol;Acc:HGNC:1536]
0.000265	RUVBL2	201459_at	RuvB-likeAAAATPase2[Source:HGNCSymbol;Acc:HGNC:10475]
0.000266	UBE3C	201817_at	ubiquitinproteinligaseE3C[Source:HGNCSymbol;Acc:HGNC:16803]
0.000266	VPS37C	219053_s_at	vacuolarproteinsorting37homologC(S.cerevisiae)[Source:HGNCSymbol;Acc:HGNC:26097]
0.000267	THUMPD3	225741_at	THUMPdomaincontaining3[Source:HGNCSymbol;Acc:HGNC:24493]
0.000267	ETV4	1554576_a_at	etsvariant4[Source:HGNCSymbol;Acc:HGNC:3493]
0.000267	OVOL2	211778_s_at	ovo-likezincfinger2[Source:HGNCSymbol;Acc:HGNC:15804]
0.000268	DPP3	232510_s_at	dipeptidyl-peptidase3[Source:HGNCSymbol;Acc:HGNC:3008]
0.000268	MYEF2	232676_x_at	myelinexpressionfactor2[Source:HGNCSymbol;Acc:HGNC:17940]
0.000269	PDS5B	1554634_at	PDS5cohesinassociatedfactorB[Source:HGNCSymbol;Acc:HGNC:20418]
0.00027	CADPS2	219572_at	Ca++-dependentsecretionactivator2[Source:HGNCSymbol;Acc:HGNC:16018]
0.00027	TUBG1	201714_at	tubulin,gamma1[Source:HGNCSymbol;Acc:HGNC:12417]
0.00027	NKX2-5	206578_at	NK2homeobox5[Source:HGNCSymbol;Acc:HGNC:2488]
0.000271	PBX1	205253_at	pre-B-cellleukemiahomeobox1[Source:HGNCSymbol;Acc:HGNC:8632]
0.000271	RAB15	59697_at	RAB15,memberRASoncogenefamily[Source:HGNCSymbol;Acc:HGNC:20150]
0.000271	POMP	217769_s_at	proteasomematurationprotein[Source:HGNCSymbol;Acc:HGNC:20330]
0.000272	PANK3	218433_at	pantothenatekinase3[Source:HGNCSymbol;Acc:HGNC:19365]
0.000272	ZNF14	219854_at	zincfingerprotein14[Source:HGNCSymbol;Acc:HGNC:12924]
0.000274	ST14	202005_at	suppressionoftumorigenicity14(coloncarcinoma)[Source:HGNCSymbol;Acc:HGNC:11344]
0.000275	HIST3H3	208572_at	histonecluster3,H3[Source:HGNCSymbol;Acc:HGNC:4778]
0.000275	CUX1	225935_at	cut-likehomeobox1[Source:HGNCSymbol;Acc:HGNC:2557]
0.000275	PPM1L	236339_at	proteinphosphatase,Mg2+/Mn2+dependent,1L[Source:HGNCSymbol;Acc:HGNC:16381]
0.000276	ELOVL7	227180_at	ELOVLfattyacidelongase7[Source:HGNCSymbol;Acc:HGNC:26292]
0.000276	SPRED2	212458_at	sprouty-related,EVH1domaincontaining2[Source:HGNCSymbol;Acc:HGNC:17722]
0.000276	PDCD2	243773_at	programmedcelldeath2[Source:HGNCSymbol;Acc:HGNC:8762]
0.000276	CHEK1	205394_at	checkpointkinase1[Source:HGNCSymbol;Acc:HGNC:1925]
0.000277	FBRSL1	225703_at	fibrosin-like1[Source:HGNCSymbol;Acc:HGNC:29308]
0.000279	NEBL	203962_s_at	nebulette[Source:HGNCSymbol;Acc:HGNC:16932]
0.000279	ZNF710	239700_at	zincfingerprotein710[Source:HGNCSymbol;Acc:HGNC:25352]
0.000279	CBX4	206724_at	chromoboxhomolog4[Source:HGNCSymbol;Acc:HGNC:1554]
0.000281	ZMYM5	215948_x_at	zincfinger,MYM-type5[Source:HGNCSymbol;Acc:HGNC:13029]
0.000281	DDHD1	225965_at	DDHDdomaincontaining1[Source:HGNCSymbol;Acc:HGNC:19714]
0.000282	C9ORF116	59437_at	chromosome9openreadingframe116[Source:HGNCSymbol;Acc:HGNC:28435]
0.000282	SNX4	205329_s_at	sortingnexin4[Source:HGNCSymbol;Acc:HGNC:11175]
0.000282	SLC30A5	220181_x_at	solutecarrierfamily30(zinctransporter),member5[Source:HGNCSymbol;Acc:HGNC:19089]
0.000285	PROM2	1552797_s_at	prominin2[Source:HGNCSymbol;Acc:HGNC:20685]
0.000286	RELL2	1564031_a_at	RELT-like2[Source:HGNCSymbol;Acc:HGNC:26902]
0.000287	ZNF85	206572_x_at	zincfingerprotein85[Source:HGNCSymbol;Acc:HGNC:13160]
0.000287	CDKN3	209714_s_at	cyclin-dependentkinaseinhibitor3[Source:HGNCSymbol;Acc:HGNC:1791]
0.000288	CPEB3	239765_at	cytoplasmicpolyadenylationelementbindingprotein3[Source:HGNCSymbol;Acc:HGNC:21746]
0.000288	PAX5	221969_at	pairedbox5[Source:HGNCSymbol;Acc:HGNC:8619]
0.000288	CYB561	209164_s_at	cytochromeb561[Source:HGNCSymbol;Acc:HGNC:2571]
0.000289	AK7	1569700_s_at	adenylatekinase7[Source:HGNCSymbol;Acc:HGNC:20091]
0.00029	GOLGA5	218241_at	golginA5[Source:HGNCSymbol;Acc:HGNC:4428]
0.00029	MARCKSL1	200644_at	MARCKS-like1[Source:HGNCSymbol;Acc:HGNC:7142]
0.00029	STXBP4	232385_x_at	syntaxinbindingprotein4[Source:HGNCSymbol;Acc:HGNC:19694]
0.00029	POMP	222402_at	proteasomematurationprotein[Source:HGNCSymbol;Acc:HGNC:20330]
0.000291	METTL1	204027_s_at	methyltransferaselike1[Source:HGNCSymbol;Acc:HGNC:7030]
0.000291	CDKN3	1555758_a_at	cyclin-dependentkinaseinhibitor3[Source:HGNCSymbol;Acc:HGNC:1791]
0.000292	SPATA2L	214965_at	spermatogenesisassociated2-like[Source:HGNCSymbol;Acc:HGNC:28393]
0.000293	SQLE	213562_s_at	squaleneepoxidase[Source:HGNCSymbol;Acc:HGNC:11279]
0.000294	MYEF2	222771_s_at	myelinexpressionfactor2[Source:HGNCSymbol;Acc:HGNC:17940]
0.000295	ULK1	209333_at	unc-51likeautophagyactivatingkinase1[Source:HGNCSymbol;Acc:HGNC:12558]
0.000295	OR51E1	229768_at	olfactoryreceptor,family51,subfamilyE,member1[Source:HGNCSymbol;Acc:HGNC:15194]
0.000297	SAP18	208742_s_at	Sin3A-associatedprotein,18kDa[Source:HGNCSymbol;Acc:HGNC:10530]
0.000297	TMED3	208837_at	transmembraneemp24proteintransportdomaincontaining3[Source:HGNCSymbol;Acc:HGNC:28889]
0.000298	C6ORF163	233787_at	chromosome6openreadingframe163[Source:HGNCSymbol;Acc:HGNC:21403]
0.000298	SPPL2B	225249_at	signalpeptidepeptidaselike2B[Source:HGNCSymbol;Acc:HGNC:30627]
0.000298	KCNQ2	205737_at	potassiumchannel,voltagegatedKQT-likesubfamilyQ,member2[Source:HGNCSymbol;Acc:HGNC:6296]
0.000299	NQO1	201468_s_at	NAD(P)Hdehydrogenase,quinone1[Source:HGNCSymbol;Acc:HGNC:2874]
0.000299	ESYT2	1555829_at	extendedsynaptotagmin-likeprotein2[Source:HGNCSymbol;Acc:HGNC:22211]
0.000299	CBFA2T2	207625_s_at	core-bindingfactor,runtdomain,alphasubunit2;translocatedto,2[Source:HGNCSymbol;Acc:HGNC:1536]
0.0003	ANKEF1	222951_s_at	ankyrinrepeatandEF-handdomaincontaining1[Source:HGNCSymbol;Acc:HGNC:15803]
0.0003	NTN1	227816_at	netrin1[Source:HGNCSymbol;Acc:HGNC:8029]
0.000301	U2AF2	218382_s_at	U2smallnuclearRNAauxiliaryfactor2[Source:HGNCSymbol;Acc:HGNC:23156]
0.000301	SLC29A4	1570124_at	solutecarrierfamily29(equilibrativenucleosidetransporter),member4[Source:HGNCSymbol;Acc:HGNC:23097]
0.000302	KBTBD4	223765_s_at	kelchrepeatandBTB(POZ)domaincontaining4[Source:HGNCSymbol;Acc:HGNC:23761]
0.000303	RNF114	211678_s_at	ringfingerprotein114[Source:HGNCSymbol;Acc:HGNC:13094]
0.000304	CCT6A	201327_s_at	chaperonincontainingTCP1,subunit6A(zeta1)[Source:HGNCSymbol;Acc:HGNC:1620]
0.000305	TBC1D24	227908_at	TBC1domainfamily,member24[Source:HGNCSymbol;Acc:HGNC:29203]
0.000305	RAD51C	206066_s_at	RAD51paralogC[Source:HGNCSymbol;Acc:HGNC:9820]
0.000306	MTL5	241466_at	metallothionein-like5,testis-specific(tesmin)[Source:HGNCSymbol;Acc:HGNC:7446]
0.000306	MRPS23	223156_at	mitochondrialribosomalproteinS23[Source:HGNCSymbol;Acc:HGNC:14509]
0.000306	LINC01213	241247_at	longintergenicnon-proteincodingRNA1213[Source:HGNCSymbol;Acc:HGNC:49648]
0.000307	GLYR1	222652_s_at	glyoxylatereductase1homolog(Arabidopsis)[Source:HGNCSymbol;Acc:HGNC:24434]
0.000307	SCD	200832_s_at	stearoyl-CoAdesaturase(delta-9-desaturase)[Source:HGNCSymbol;Acc:HGNC:10571]
0.000307	DCXR	217973_at	dicarbonyl/L-xylulosereductase[Source:HGNCSymbol;Acc:HGNC:18985]
0.000308	ATP8A1	210192_at	ATPase,aminophospholipidtransporter(APLT),classI,type8A,member1[Source:HGNCSymbol;Acc:HGNC:13531]
0.000308	DFNB31	221887_s_at	deafness,autosomalrecessive31[Source:HGNCSymbol;Acc:HGNC:16361]
0.00031	MYT1	210341_at	myelintranscriptionfactor1[Source:HGNCSymbol;Acc:HGNC:7622]
0.00031	ZBTB46	227358_at	zincfingerandBTBdomaincontaining46[Source:HGNCSymbol;Acc:HGNC:16094]
0.00031	INF2	222535_at	invertedformin,FH2andWH2domaincontaining[Source:HGNCSymbol;Acc:HGNC:23791]
0.000312	MRPL3	208787_at	mitochondrialribosomalproteinL3[Source:HGNCSymbol;Acc:HGNC:10379]
0.000312	SLC16A6	230748_at	solutecarrierfamily16,member6[Source:HGNCSymbol;Acc:HGNC:10927]
0.000312	KRTAP5-AS1	1562681_at	KRTAP5-1/KRTAP5-2antisenseRNA1[Source:HGNCSymbol;Acc:HGNC:27877]
0.000312	MUC6	214133_at	mucin6,oligomericmucus/gel-forming[Source:HGNCSymbol;Acc:HGNC:7517]
0.000314	CYB5RL	238280_at	cytochromeb5reductase-like[Source:HGNCSymbol;Acc:HGNC:32220]
0.000314	BZW2	217809_at	basicleucinezipperandW2domains2[Source:HGNCSymbol;Acc:HGNC:18808]
0.000315	RAB40B	236211_at	RAB40B,memberRASoncogenefamily[Source:HGNCSymbol;Acc:HGNC:18284]
0.000315	LINC01351	237675_at	longintergenicnon-proteincodingRNA1351[Source:HGNCSymbol;Acc:HGNC:50577]
0.000315	KBTBD7	229970_at	kelchrepeatandBTB(POZ)domaincontaining7[Source:HGNCSymbol;Acc:HGNC:25266]
0.000315	FAM173A	219709_x_at	familywithsequencesimilarity173,memberA[Source:HGNCSymbol;Acc:HGNC:14152]
0.000316	MUC3A	214898_x_at	mucin3A,cellsurfaceassociated[Source:HGNCSymbol;Acc:HGNC:7513]
0.000316	STX3	209238_at	syntaxin3[Source:HGNCSymbol;Acc:HGNC:11438]
0.000317	TUBB4B	213726_x_at	tubulin,beta4BclassIVb[Source:HGNCSymbol;Acc:HGNC:20771]
0.000317	SLC27A2	205768_s_at	solutecarrierfamily27(fattyacidtransporter),member2[Source:HGNCSymbol;Acc:HGNC:10996]
0.000317	ANGEL1	213099_at	angelhomolog1(Drosophila)[Source:HGNCSymbol;Acc:HGNC:19961]
0.000317	KIAA1211L	228067_at	KIAA1211-like[Source:HGNCSymbol;Acc:HGNC:33454]
0.000319	TIMM10B	217981_s_at	translocaseofinnermitochondrialmembrane10homologB(yeast)[Source:HGNCSymbol;Acc:HGNC:4022]
0.00032	HS6ST2	1552767_a_at	heparansulfate6-O-sulfotransferase2[Source:HGNCSymbol;Acc:HGNC:19133]
0.000321	SLC35A2	209326_at	solutecarrierfamily35(UDP-galactosetransporter),memberA2[Source:HGNCSymbol;Acc:HGNC:11022]
0.000321	SH3GL2	205751_at	SH3-domainGRB2-like2[Source:HGNCSymbol;Acc:HGNC:10831]
0.000322	LSM4	202737_s_at	LSM4homolog,U6smallnuclearRNAassociated(S.cerevisiae)[Source:HGNCSymbol;Acc:HGNC:17259]
0.000322	CTC-260E6.4	242346_x_at	N/A
0.000322	XK	206698_at	X-linkedKxbloodgroup[Source:HGNCSymbol;Acc:HGNC:12811]
0.000322	MEX3A	226346_at	mex-3RNAbindingfamilymemberA[Source:HGNCSymbol;Acc:HGNC:33482]
0.000322	RBM47	229439_s_at	RNAbindingmotifprotein47[Source:HGNCSymbol;Acc:HGNC:30358]
0.000324	WWC1	241950_at	WWandC2domaincontaining1[Source:HGNCSymbol;Acc:HGNC:29435]
0.000324	PTPRF	200635_s_at	proteintyrosinephosphatase,receptortype,F[Source:HGNCSymbol;Acc:HGNC:9670]
0.000325	RAPGEF5	204681_s_at	Rapguaninenucleotideexchangefactor(GEF)5[Source:HGNCSymbol;Acc:HGNC:16862]
0.000326	PBDC1	224177_s_at	polysaccharidebiosynthesisdomaincontaining1[Source:HGNCSymbol;Acc:HGNC:28790]
0.000326	POC1A	234749_s_at	POC1centriolarproteinA[Source:HGNCSymbol;Acc:HGNC:24488]
0.000327	PPIF	201489_at	peptidylprolylisomeraseF[Source:HGNCSymbol;Acc:HGNC:9259]
0.000327	HDX	1553646_at	highlydivergenthomeobox[Source:HGNCSymbol;Acc:HGNC:26411]
0.000328	ZNF398	228145_s_at	zincfingerprotein398[Source:HGNCSymbol;Acc:HGNC:18373]
0.000328	STX3	216985_s_at	syntaxin3[Source:HGNCSymbol;Acc:HGNC:11438]
0.000329	GNA12	221737_at	guaninenucleotidebindingprotein(Gprotein)alpha12[Source:HGNCSymbol;Acc:HGNC:4380]
0.000329	TTC3	208664_s_at	tetratricopeptiderepeatdomain3[Source:HGNCSymbol;Acc:HGNC:12393]
0.000329	SKA3	227165_at	spindleandkinetochoreassociatedcomplexsubunit3[Source:HGNCSymbol;Acc:HGNC:20262]
0.000331	ZSCAN9	205181_at	zincfingerandSCANdomaincontaining9[Source:HGNCSymbol;Acc:HGNC:12984]
0.000332	DGKE	238694_at	diacylglycerolkinase,epsilon64kDa[Source:HGNCSymbol;Acc:HGNC:2852]
0.000332	KRTAP2-3	1555673_at	keratinassociatedprotein42769[Source:HGNCSymbol;Acc:HGNC:18906]
0.000332	C9ORF142	226070_at	chromosome9openreadingframe142[Source:HGNCSymbol;Acc:HGNC:27849]
0.000333	CCNE1	213523_at	cyclinE1[Source:HGNCSymbol;Acc:HGNC:1589]
0.000333	NCBP1	209520_s_at	nuclearcapbindingproteinsubunit1,80kDa[Source:HGNCSymbol;Acc:HGNC:7658]
0.000334	MRPS15	221437_s_at	mitochondrialribosomalproteinS15[Source:HGNCSymbol;Acc:HGNC:14504]
0.000334	CASKIN2	61297_at	CASKinteractingprotein2[Source:HGNCSymbol;Acc:HGNC:18200]
0.000335	COX7A2P2	217249_x_at	cytochromecoxidasesubunitVIIapolypeptide2(liver)pseudogene2[Source:HGNCSymbol;Acc:HGNC:2290]
0.000335	AVL9	212474_at	AVL9homolog(S.cerevisiase)[Source:HGNCSymbol;Acc:HGNC:28994]
0.000335	HS6ST3	229714_at	heparansulfate6-O-sulfotransferase3[Source:HGNCSymbol;Acc:HGNC:19134]
0.000336	SPIRE2	1569723_a_at	spire-typeactinnucleationfactor2[Source:HGNCSymbol;Acc:HGNC:30623]
0.000336	LAG3	206486_at	lymphocyte-activationgene3[Source:HGNCSymbol;Acc:HGNC:6476]
0.000336	NEU1	208926_at	sialidase1(lysosomalsialidase)[Source:HGNCSymbol;Acc:HGNC:7758]
0.000337	TRIM27	212116_at	tripartitemotifcontaining27[Source:HGNCSymbol;Acc:HGNC:9975]
0.000337	ZMYM5	206652_at	zincfinger,MYM-type5[Source:HGNCSymbol;Acc:HGNC:13029]
0.000337	REEP6	226597_at	receptoraccessoryprotein6[Source:HGNCSymbol;Acc:HGNC:30078]
0.000337	MAPK9	210570_x_at	mitogen-activatedproteinkinase9[Source:HGNCSymbol;Acc:HGNC:6886]
0.000338	RHOV	241990_at	rashomologfamilymemberV[Source:HGNCSymbol;Acc:HGNC:18313]
0.000339	MRPL27	224330_s_at	mitochondrialribosomalproteinL27[Source:HGNCSymbol;Acc:HGNC:14483]
0.000339	CNOT6	217970_s_at	CCR4-NOTtranscriptioncomplex,subunit6[Source:HGNCSymbol;Acc:HGNC:14099]
0.000341	GPR37	209631_s_at	Gprotein-coupledreceptor37(endothelinreceptortypeB-like)[Source:HGNCSymbol;Acc:HGNC:4494]
0.000342	CAMK2N1	218309_at	calcium/calmodulin-dependentproteinkinaseIIinhibitor1[Source:HGNCSymbol;Acc:HGNC:24190]
0.000343	ASCL1	209987_s_at	achaete-scutefamilybHLHtranscriptionfactor1[Source:HGNCSymbol;Acc:HGNC:738]
0.000343	SLC31A1	236217_at	solutecarrierfamily31(coppertransporter),member1[Source:HGNCSymbol;Acc:HGNC:11016]
0.000343	TSEN54	1558304_s_at	TSEN54tRNAsplicingendonucleasesubunit[Source:HGNCSymbol;Acc:HGNC:27561]
0.000343	SPTLC2	216202_s_at	serinepalmitoyltransferase,longchainbasesubunit2[Source:HGNCSymbol;Acc:HGNC:11278]
0.000344	OIP5	213599_at	Opainteractingprotein5[Source:HGNCSymbol;Acc:HGNC:20300]
0.000344	SLC31A1	235013_at	solutecarrierfamily31(coppertransporter),member1[Source:HGNCSymbol;Acc:HGNC:11016]
0.000346	CTNND2	209617_s_at	catenin(cadherin-associatedprotein),delta2[Source:HGNCSymbol;Acc:HGNC:2516]
0.000346	RCOR2	236030_at	RESTcorepressor2[Source:HGNCSymbol;Acc:HGNC:27455]
0.000347	NUP210	220035_at	nucleoporin210kDa[Source:HGNCSymbol;Acc:HGNC:30052]
0.000348	GNG4	1566513_a_at	guaninenucleotidebindingprotein(Gprotein),gamma4[Source:HGNCSymbol;Acc:HGNC:4407]
0.000349	EIF4E2	213571_s_at	eukaryotictranslationinitiationfactor4Efamilymember2[Source:HGNCSymbol;Acc:HGNC:3293]
0.00035	NPAS3	220316_at	neuronalPASdomainprotein3[Source:HGNCSymbol;Acc:HGNC:19311]
0.000351	TBC1D7	223461_at	TBC1domainfamily,member7[Source:HGNCSymbol;Acc:HGNC:21066]
0.000351	FBXL18	215068_s_at	F-boxandleucine-richrepeatprotein18[Source:HGNCSymbol;Acc:HGNC:21874]
0.000351	FZD3	219683_at	frizzledclassreceptor3[Source:HGNCSymbol;Acc:HGNC:4041]
0.000353	FOXRED2	220707_s_at	FAD-dependentoxidoreductasedomaincontaining2[Source:HGNCSymbol;Acc:HGNC:26264]
0.000353	HJURP	218726_at	Hollidayjunctionrecognitionprotein[Source:HGNCSymbol;Acc:HGNC:25444]
0.000354	ARHGAP32	210791_s_at	RhoGTPaseactivatingprotein32[Source:HGNCSymbol;Acc:HGNC:17399]
0.000355	MBTD1	243552_at	mbtdomaincontaining1[Source:HGNCSymbol;Acc:HGNC:19866]
0.000356	MIR7-3HG	223913_s_at	MIR7-3hostgene(non-proteincoding)[Source:HGNCSymbol;Acc:HGNC:30049]
0.000357	2017-03-01	218865_at	mitochondrialamidoximereducingcomponent1[Source:HGNCSymbol;Acc:HGNC:26189]
0.000358	MACROD2	1563209_a_at	MACROdomaincontaining2[Source:HGNCSymbol;Acc:HGNC:16126]
0.000359	C2ORF54	220149_at	chromosome2openreadingframe54[Source:HGNCSymbol;Acc:HGNC:26216]
0.00036	RP11-196G18.23	238529_at	N/A
0.000361	EEF1E1	204905_s_at	eukaryotictranslationelongationfactor1epsilon1[Source:HGNCSymbol;Acc:HGNC:3212]
0.000361	FAM200B	236321_at	familywithsequencesimilarity200,memberB[Source:HGNCSymbol;Acc:HGNC:27740]
0.000362	MRPS15	226296_s_at	mitochondrialribosomalproteinS15[Source:HGNCSymbol;Acc:HGNC:14504]
0.000362	HMX2	244565_at	H6familyhomeobox2[Source:HGNCSymbol;Acc:HGNC:5018]
0.000362	TOP1	208901_s_at	topoisomerase(DNA)I[Source:HGNCSymbol;Acc:HGNC:11986]
0.000363	GNA11	40562_at	guaninenucleotidebindingprotein(Gprotein),alpha11(Gqclass)[Source:HGNCSymbol;Acc:HGNC:4379]
0.000363	SFXN4	225143_at	sideroflexin4[Source:HGNCSymbol;Acc:HGNC:16088]
0.000364	MDM2	205386_s_at	MDM2proto-oncogene,E3ubiquitinproteinligase[Source:HGNCSymbol;Acc:HGNC:6973]
0.000364	SUSD2	234310_s_at	sushidomaincontaining2[Source:HGNCSymbol;Acc:HGNC:30667]
0.000365	ESCO2	235588_at	establishmentofsisterchromatidcohesionN-acetyltransferase2[Source:HGNCSymbol;Acc:HGNC:27230]
0.000365	MYO16	215119_at	myosinXVI[Source:HGNCSymbol;Acc:HGNC:29822]
0.000366	ICA1	204002_s_at	isletcellautoantigen1,69kDa[Source:HGNCSymbol;Acc:HGNC:5343]
0.000366	UPF1	208947_s_at	UPF1regulatorofnonsensetranscriptshomolog(yeast)[Source:HGNCSymbol;Acc:HGNC:9962]
0.000366	ASCL1	209985_s_at	achaete-scutefamilybHLHtranscriptionfactor1[Source:HGNCSymbol;Acc:HGNC:738]
0.000366	NOP16	203023_at	NOP16nucleolarprotein[Source:HGNCSymbol;Acc:HGNC:26934]
0.000368	TMEM165	222515_x_at	transmembraneprotein165[Source:HGNCSymbol;Acc:HGNC:30760]
0.000371	TYMS	202589_at	thymidylatesynthetase[Source:HGNCSymbol;Acc:HGNC:12441]
0.000371	STRBP	223245_at	spermatidperinuclearRNAbindingprotein[Source:HGNCSymbol;Acc:HGNC:16462]
0.000372	GRK6	202848_s_at	Gprotein-coupledreceptorkinase6[Source:HGNCSymbol;Acc:HGNC:4545]
0.000372	COBL	1552496_a_at	cordon-bleuWH2repeatprotein[Source:HGNCSymbol;Acc:HGNC:22199]
0.000373	EXOC6	233924_s_at	exocystcomplexcomponent6[Source:HGNCSymbol;Acc:HGNC:23196]
0.000373	NFYB	218128_at	nucleartranscriptionfactorY,beta[Source:HGNCSymbol;Acc:HGNC:7805]
0.000374	HOXB-AS3	236893_at	HOXBclusterantisenseRNA3[Source:HGNCSymbol;Acc:HGNC:40283]
0.000375	NOL4	238605_at	nucleolarprotein4[Source:HGNCSymbol;Acc:HGNC:7870]
0.000375	CDK8	1553113_s_at	cyclin-dependentkinase8[Source:HGNCSymbol;Acc:HGNC:1779]
0.000375	FAM155B	206299_at	familywithsequencesimilarity155,memberB[Source:HGNCSymbol;Acc:HGNC:30701]
0.000375	CBX2	240084_at	chromoboxhomolog2[Source:HGNCSymbol;Acc:HGNC:1552]
0.000376	LANCL2	222561_at	LanClantibioticsynthetasecomponentC-like2(bacterial)[Source:HGNCSymbol;Acc:HGNC:6509]
0.000377	HOXD-AS2	229493_at	HOXDclusterantisenseRNA2[Source:HGNCSymbol;Acc:HGNC:43756]
0.000377	FA2H	234963_s_at	fattyacid2-hydroxylase[Source:HGNCSymbol;Acc:HGNC:21197]
0.000377	ALDH4A1	203722_at	aldehydedehydrogenase4family,memberA1[Source:HGNCSymbol;Acc:HGNC:406]
0.000379	NLN	225943_at	neurolysin(metallopeptidaseM3family)[Source:HGNCSymbol;Acc:HGNC:16058]
0.000379	COX14	225772_s_at	COX14cytochromecoxidaseassemblyfactor[Source:HGNCSymbol;Acc:HGNC:28216]
0.00038	VGF	205586_x_at	VGFnervegrowthfactorinducible[Source:HGNCSymbol;Acc:HGNC:12684]
0.00038	HNRNPK	240762_at	heterogeneousnuclearribonucleoproteinK[Source:HGNCSymbol;Acc:HGNC:5044]
0.00038	PSPH	205194_at	phosphoserinephosphatase[Source:HGNCSymbol;Acc:HGNC:9577]
0.000381	PPFIA3	213368_x_at	proteintyrosinephosphatase,receptortype,fpolypeptide(PTPRF),interactingprotein(liprin),alpha3[Source:HGNCSymbol;Acc:HGNC:9247]
0.000382	BID	204493_at	BH3interactingdomaindeathagonist[Source:HGNCSymbol;Acc:HGNC:1050]
0.000382	IDH2	210045_at	isocitratedehydrogenase2(NADP+),mitochondrial[Source:HGNCSymbol;Acc:HGNC:5383]
0.000383	MIER3	1554450_s_at	mesoderminductionearlyresponse1,familymember3[Source:HGNCSymbol;Acc:HGNC:26678]
0.000383	MYCN	209756_s_at	v-mycavianmyelocytomatosisviraloncogeneneuroblastomaderivedhomolog[Source:HGNCSymbol;Acc:HGNC:7559]
0.000384	TRAF4	242473_at	TNFreceptor-associatedfactor4[Source:HGNCSymbol;Acc:HGNC:12034]
0.000385	PEX5L	240053_x_at	peroxisomalbiogenesisfactor5-like[Source:HGNCSymbol;Acc:HGNC:30024]
0.000386	PHRF1	234952_s_at	PHDandringfingerdomains1[Source:HGNCSymbol;Acc:HGNC:24351]
0.000386	GALNT7	218313_s_at	polypeptideN-acetylgalactosaminyltransferase7[Source:HGNCSymbol;Acc:HGNC:4129]
0.000387	RAD18	224200_s_at	RAD18E3ubiquitinproteinligase[Source:HGNCSymbol;Acc:HGNC:18278]
0.000388	ZER1	202448_s_at	zyg-11related,cellcycleregulator[Source:HGNCSymbol;Acc:HGNC:30960]
0.000388	RP11-369C8.1	243200_at	N/A
0.000388	RP11-191L9.4	1564446_at	N/A
0.000388	SYNE4	235515_at	spectrinrepeatcontaining,nuclearenvelopefamilymember4[Source:HGNCSymbol;Acc:HGNC:26703]
0.000389	XPOT	227117_at	exportin,tRNA[Source:HGNCSymbol;Acc:HGNC:12826]
0.000389	PIGM	235168_at	phosphatidylinositolglycananchorbiosynthesis,classM[Source:HGNCSymbol;Acc:HGNC:18858]
0.000389	STIP1	213330_s_at	stress-inducedphosphoprotein1[Source:HGNCSymbol;Acc:HGNC:11387]
0.000389	ATP6V0B	200078_s_at	ATPase,H+transporting,lysosomal21kDa,V0subunitb[Source:HGNCSymbol;Acc:HGNC:861]
0.000389	PRPF4	209161_at	pre-mRNAprocessingfactor4[Source:HGNCSymbol;Acc:HGNC:17349]
0.000391	TMEM199	229182_at	transmembraneprotein199[Source:HGNCSymbol;Acc:HGNC:18085]
0.000391	C1ORF43	1555226_s_at	chromosome1openreadingframe43[Source:HGNCSymbol;Acc:HGNC:29876]
0.000392	ALDH18A1	217791_s_at	aldehydedehydrogenase18family,memberA1[Source:HGNCSymbol;Acc:HGNC:9722]
0.000393	L2HGDH	224460_s_at	L-2-hydroxyglutaratedehydrogenase[Source:HGNCSymbol;Acc:HGNC:20499]
0.000394	TRAPPC13	218674_at	traffickingproteinparticlecomplex13[Source:HGNCSymbol;Acc:HGNC:25828]
0.000394	LARP1B	231824_at	Laribonucleoproteindomainfamily,member1B[Source:HGNCSymbol;Acc:HGNC:24704]
0.000394	HOXD13	207397_s_at	homeoboxD13[Source:HGNCSymbol;Acc:HGNC:5136]
0.000394	DAGLA	214128_at	diacylglycerollipase,alpha[Source:HGNCSymbol;Acc:HGNC:1165]
0.000394	MRPL49	201717_at	mitochondrialribosomalproteinL49[Source:HGNCSymbol;Acc:HGNC:1176]
0.000395	PPP2R4	216105_x_at	proteinphosphatase2Aactivator,regulatorysubunit4[Source:HGNCSymbol;Acc:HGNC:9308]
0.000396	UQCR11	223613_at	ubiquinol-cytochromecreductase,complexIIIsubunitXI[Source:HGNCSymbol;Acc:HGNC:30862]
0.000397	LINC00937	1560119_at	longintergenicnon-proteincodingRNA937[Source:HGNCSymbol;Acc:HGNC:48629]
0.000398	GUCY1A2	236335_at	guanylatecyclase1,soluble,alpha2[Source:HGNCSymbol;Acc:HGNC:4684]
0.000398	EIF3B	203462_x_at	eukaryotictranslationinitiationfactor3,subunitB[Source:HGNCSymbol;Acc:HGNC:3280]
0.000399	SUOX	204067_at	sulfiteoxidase[Source:HGNCSymbol;Acc:HGNC:11460]
0.000399	CAMSAP1	212711_at	calmodulinregulatedspectrin-associatedprotein1[Source:HGNCSymbol;Acc:HGNC:19946]
0.000399	PLCH2	206080_at	phospholipaseC,eta2[Source:HGNCSymbol;Acc:HGNC:29037]
0.0004	SMARCD2	201827_at	SWI/SNFrelated,matrixassociated,actindependentregulatorofchromatin,subfamilyd,member2[Source:HGNCSymbol;Acc:HGNC:11107]
0.000401	CENPP	242207_at	centromereproteinP[Source:HGNCSymbol;Acc:HGNC:32933]
0.000402	AC010145.4	241282_at	N/A
0.000402	LIG3	1554599_x_at	ligaseIII,DNA,ATP-dependent[Source:HGNCSymbol;Acc:HGNC:6600]
0.000402	TRIP13	204033_at	thyroidhormonereceptorinteractor13[Source:HGNCSymbol;Acc:HGNC:12307]
0.000403	GUCY1A2	242342_at	guanylatecyclase1,soluble,alpha2[Source:HGNCSymbol;Acc:HGNC:4684]
0.000404	NQO1	201467_s_at	NAD(P)Hdehydrogenase,quinone1[Source:HGNCSymbol;Acc:HGNC:2874]
0.000404	SLC35F5	225872_at	solutecarrierfamily35,memberF5[Source:HGNCSymbol;Acc:HGNC:23617]
0.000404	HEBP2	203430_at	hemebindingprotein2[Source:HGNCSymbol;Acc:HGNC:15716]
0.000405	CTD-3025N20.3	230927_at	N/A
0.000405	NELFA	34225_at	negativeelongationfactorcomplexmemberA[Source:HGNCSymbol;Acc:HGNC:12768]
0.000405	PKP3	209872_s_at	plakophilin3[Source:HGNCSymbol;Acc:HGNC:9025]
0.000406	DUSP8	238594_x_at	dualspecificityphosphatase8[Source:HGNCSymbol;Acc:HGNC:3074]
0.000406	PCP4L1	241382_at	Purkinjecellprotein4like1[Source:HGNCSymbol;Acc:HGNC:20448]
0.000407	ALDH4A1	211552_s_at	aldehydedehydrogenase4family,memberA1[Source:HGNCSymbol;Acc:HGNC:406]
0.000409	MTCH2	222403_at	mitochondrialcarrier2[Source:HGNCSymbol;Acc:HGNC:17587]
0.00041	TDP1	219715_s_at	tyrosyl-DNAphosphodiesterase1[Source:HGNCSymbol;Acc:HGNC:18884]
0.00041	ELL	204095_s_at	elongationfactorRNApolymeraseII[Source:HGNCSymbol;Acc:HGNC:23114]
0.00041	MFSD12	226516_at	majorfacilitatorsuperfamilydomaincontaining12[Source:HGNCSymbol;Acc:HGNC:28299]
0.000411	CELSR3	40020_at	cadherin,EGFLAGseven-passG-typereceptor3[Source:HGNCSymbol;Acc:HGNC:3230]
0.000411	KAT7	200049_at	K(lysine)acetyltransferase7[Source:HGNCSymbol;Acc:HGNC:17016]
0.000412	SLC25A48	231372_at	solutecarrierfamily25,member48[Source:HGNCSymbol;Acc:HGNC:30451]
0.000413	TFAP2B	1553394_a_at	transcriptionfactorAP-2beta(activatingenhancerbindingprotein2beta)[Source:HGNCSymbol;Acc:HGNC:11743]
0.000413	LIG3	1554597_at	ligaseIII,DNA,ATP-dependent[Source:HGNCSymbol;Acc:HGNC:6600]
0.000414	SVIP	230006_s_at	smallVCP/p97-interactingprotein[Source:HGNCSymbol;Acc:HGNC:25238]
0.000414	PSMD3	201388_at	proteasome(prosome,macropain)26Ssubunit,non-ATPase,3[Source:HGNCSymbol;Acc:HGNC:9560]
0.000414	NDUFA8	218160_at	NADHdehydrogenase(ubiquinone)1alphasubcomplex,8,19kDa[Source:HGNCSymbol;Acc:HGNC:7692]
0.000414	AP006222.2	1558529_s_at	N/A
0.000416	CCDC121	220321_s_at	coiled-coildomaincontaining121[Source:HGNCSymbol;Acc:HGNC:25833]
0.000416	RDM1	239169_at	RAD52motifcontaining1[Source:HGNCSymbol;Acc:HGNC:19950]
0.000418	SPATA2	204434_at	spermatogenesisassociated2[Source:HGNCSymbol;Acc:HGNC:14681]
0.000418	MVK	204056_s_at	mevalonatekinase[Source:HGNCSymbol;Acc:HGNC:7530]
0.000418	NAA15	226998_at	N(alpha)-acetyltransferase15,NatAauxiliarysubunit[Source:HGNCSymbol;Acc:HGNC:30782]
0.000424	AP3B2	205678_at	adaptor-relatedproteincomplex3,beta2subunit[Source:HGNCSymbol;Acc:HGNC:567]
0.000425	EIF4EBP1	221539_at	eukaryotictranslationinitiationfactor4Ebindingprotein1[Source:HGNCSymbol;Acc:HGNC:3288]
0.000425	SV2B	205551_at	synapticvesicleglycoprotein2B[Source:HGNCSymbol;Acc:HGNC:16874]
0.000426	LCMT2	204012_s_at	leucinecarboxylmethyltransferase2[Source:HGNCSymbol;Acc:HGNC:17558]
0.000427	LRRCC1	231872_at	leucinerichrepeatandcoiled-coilcentrosomalprotein1[Source:HGNCSymbol;Acc:HGNC:29373]
0.000427	AGXT	206957_at	alanine-glyoxylateaminotransferase[Source:HGNCSymbol;Acc:HGNC:341]
0.000428	BCL7B	202518_at	B-cellCLL/lymphoma7B[Source:HGNCSymbol;Acc:HGNC:1005]
0.000428	ZNF195	204234_s_at	zincfingerprotein195[Source:HGNCSymbol;Acc:HGNC:12986]
0.00043	UMPS	215165_x_at	uridinemonophosphatesynthetase[Source:HGNCSymbol;Acc:HGNC:12563]
0.00043	KLK12	234316_x_at	kallikrein-relatedpeptidase12[Source:HGNCSymbol;Acc:HGNC:6360]
0.000432	TRPV6	206827_s_at	transientreceptorpotentialcationchannel,subfamilyV,member6[Source:HGNCSymbol;Acc:HGNC:14006]
0.000433	NR0B1	206645_s_at	nuclearreceptorsubfamily0,groupB,member1[Source:HGNCSymbol;Acc:HGNC:7960]
0.000434	NR2F6	209262_s_at	nuclearreceptorsubfamily2,groupF,member6[Source:HGNCSymbol;Acc:HGNC:7977]
0.000434	EIF5	208708_x_at	eukaryotictranslationinitiationfactor5[Source:HGNCSymbol;Acc:HGNC:3299]
0.000435	TUSC2	203273_s_at	tumorsuppressorcandidate2[Source:HGNCSymbol;Acc:HGNC:17034]
0.000436	C1ORF115	218546_at	chromosome1openreadingframe115[Source:HGNCSymbol;Acc:HGNC:25873]
0.000436	MEX3A	236885_at	mex-3RNAbindingfamilymemberA[Source:HGNCSymbol;Acc:HGNC:33482]
0.000437	NLN	225942_at	neurolysin(metallopeptidaseM3family)[Source:HGNCSymbol;Acc:HGNC:16058]
0.000437	RP11-12G12.7	240616_at	N/A
0.000437	GNA11	564_at	guaninenucleotidebindingprotein(Gprotein),alpha11(Gqclass)[Source:HGNCSymbol;Acc:HGNC:4379]
0.000439	CRAT	209522_s_at	carnitineO-acetyltransferase[Source:HGNCSymbol;Acc:HGNC:2342]
0.000439	RASEF	1553986_at	RASandEF-handdomaincontaining[Source:HGNCSymbol;Acc:HGNC:26464]
0.000439	ARPP21	1560018_at	cAMP-regulatedphosphoprotein,21kDa[Source:HGNCSymbol;Acc:HGNC:16968]
0.000439	FAM131B	205368_at	familywithsequencesimilarity131,memberB[Source:HGNCSymbol;Acc:HGNC:22202]
0.00044	PTBP1	211271_x_at	polypyrimidinetractbindingprotein1[Source:HGNCSymbol;Acc:HGNC:9583]
0.000441	CNOT3	203239_s_at	CCR4-NOTtranscriptioncomplex,subunit3[Source:HGNCSymbol;Acc:HGNC:7879]
0.000441	GPRC5C	219327_s_at	Gprotein-coupledreceptor,classC,group5,memberC[Source:HGNCSymbol;Acc:HGNC:13309]
0.000442	HS6ST2	230030_at	heparansulfate6-O-sulfotransferase2[Source:HGNCSymbol;Acc:HGNC:19133]
0.000442	MFSD9	224483_s_at	majorfacilitatorsuperfamilydomaincontaining9[Source:HGNCSymbol;Acc:HGNC:28158]
0.000442	EXOSC4	91684_g_at	exosomecomponent4[Source:HGNCSymbol;Acc:HGNC:18189]
0.000443	ORC5	204957_at	originrecognitioncomplex,subunit5[Source:HGNCSymbol;Acc:HGNC:8491]
0.000444	TSGA10IP	1553483_at	testisspecific,10interactingprotein[Source:HGNCSymbol;Acc:HGNC:26555]
0.000444	CELF3	215045_at	CUGBP,Elav-likefamilymember3[Source:HGNCSymbol;Acc:HGNC:11967]
0.000445	MTA1	211783_s_at	metastasisassociated1[Source:HGNCSymbol;Acc:HGNC:7410]
0.000445	SCGN	205697_at	secretagogin,EF-handcalciumbindingprotein[Source:HGNCSymbol;Acc:HGNC:16941]
0.000446	HID1	225981_at	HID1domaincontaining[Source:HGNCSymbol;Acc:HGNC:15736]
0.000447	CPSF2	233208_x_at	cleavageandpolyadenylationspecificfactor2,100kDa[Source:HGNCSymbol;Acc:HGNC:2325]
0.000448	COIL	203654_s_at	coilin[Source:HGNCSymbol;Acc:HGNC:2184]
0.000448	METTL13	212407_at	methyltransferaselike13[Source:HGNCSymbol;Acc:HGNC:24248]
0.000453	WDYHV1	219060_at	WDYHVmotifcontaining1[Source:HGNCSymbol;Acc:HGNC:25490]
0.000454	CHEK1	238075_at	checkpointkinase1[Source:HGNCSymbol;Acc:HGNC:1925]
0.000454	MSH6	202911_at	mutShomolog6[Source:HGNCSymbol;Acc:HGNC:7329]
0.000454	BRCC3	231913_s_at	BRCA1/BRCA2-containingcomplex,subunit3[Source:HGNCSymbol;Acc:HGNC:24185]
0.000455	ZNF138	244743_x_at	zincfingerprotein138[Source:HGNCSymbol;Acc:HGNC:12922]
0.000457	CEACAM7	211848_s_at	carcinoembryonicantigen-relatedcelladhesionmolecule7[Source:HGNCSymbol;Acc:HGNC:1819]
0.000458	COX5B	213735_s_at	cytochromecoxidasesubunitVb[Source:HGNCSymbol;Acc:HGNC:2269]
0.000458	CMC2	218447_at	C-x(9)-Cmotifcontaining2[Source:HGNCSymbol;Acc:HGNC:24447]
0.000458	ERMP1	218342_s_at	endoplasmicreticulummetallopeptidase1[Source:HGNCSymbol;Acc:HGNC:23703]
0.000458	MYCN	211377_x_at	v-mycavianmyelocytomatosisviraloncogeneneuroblastomaderivedhomolog[Source:HGNCSymbol;Acc:HGNC:7559]
0.000459	DDX25	219945_at	DEAD(Asp-Glu-Ala-Asp)boxhelicase25[Source:HGNCSymbol;Acc:HGNC:18698]
0.000459	PUS7L	229751_s_at	pseudouridylatesynthase7homolog(S.cerevisiae)-like[Source:HGNCSymbol;Acc:HGNC:25276]
0.00046	ZMYM2	240642_at	zincfinger,MYM-type2[Source:HGNCSymbol;Acc:HGNC:12989]
0.000461	DHTKD1	227094_at	dehydrogenaseE1andtransketolasedomaincontaining1[Source:HGNCSymbol;Acc:HGNC:23537]
0.000461	SRPRB	222532_at	signalrecognitionparticlereceptor,Bsubunit[Source:HGNCSymbol;Acc:HGNC:24085]
0.000463	WNT7B	217681_at	wingless-typeMMTVintegrationsitefamily,member7B[Source:HGNCSymbol;Acc:HGNC:12787]
0.000463	PPME1	49077_at	proteinphosphatasemethylesterase1[Source:HGNCSymbol;Acc:HGNC:30178]
0.000464	SURF2	205224_at	surfeit2[Source:HGNCSymbol;Acc:HGNC:11475]
0.000465	MAPK8IP1	213014_at	mitogen-activatedproteinkinase8interactingprotein1[Source:HGNCSymbol;Acc:HGNC:6882]
0.000467	BUB1	209642_at	BUB1mitoticcheckpointserine/threoninekinase[Source:HGNCSymbol;Acc:HGNC:1148]
0.000468	C7ORF26	219261_at	chromosome7openreadingframe26[Source:HGNCSymbol;Acc:HGNC:21702]
0.000468	THAP10	219596_at	THAPdomaincontaining10[Source:HGNCSymbol;Acc:HGNC:23193]
0.000468	COX5A	229426_at	cytochromecoxidasesubunitVa[Source:HGNCSymbol;Acc:HGNC:2267]
0.000469	ATP1B2	204311_at	ATPase,Na+/K+transporting,beta2polypeptide[Source:HGNCSymbol;Acc:HGNC:805]
0.00047	SOWAHA	230238_at	sosondowahankyrinrepeatdomainfamilymemberA[Source:HGNCSymbol;Acc:HGNC:27033]
0.000471	B4GALT5	221485_at	UDP-Gal:betaGlcNAcbeta1,4-galactosyltransferase,polypeptide5[Source:HGNCSymbol;Acc:HGNC:928]
0.000473	PPIF	201490_s_at	peptidylprolylisomeraseF[Source:HGNCSymbol;Acc:HGNC:9259]
0.000475	BRIP1	221703_at	BRCA1interactingproteinC-terminalhelicase1[Source:HGNCSymbol;Acc:HGNC:20473]
0.000475	TPPP	230104_s_at	tubulinpolymerizationpromotingprotein[Source:HGNCSymbol;Acc:HGNC:24164]
0.000475	TMEM186	204676_at	transmembraneprotein186[Source:HGNCSymbol;Acc:HGNC:24530]
0.000477	TEX19	241367_at	testisexpressed19[Source:HGNCSymbol;Acc:HGNC:33802]
0.000478	SLC25A21	220474_at	solutecarrierfamily25(mitochondrialoxoadipatecarrier),member21[Source:HGNCSymbol;Acc:HGNC:14411]
0.000478	DEPDC1B	226980_at	DEPdomaincontaining1B[Source:HGNCSymbol;Acc:HGNC:24902]
0.000479	DHX40	222574_s_at	DEAH(Asp-Glu-Ala-His)boxpolypeptide40[Source:HGNCSymbol;Acc:HGNC:18018]
0.00048	RP11-301O19.1	239366_at	N/A
0.00048	C12ORF73	226927_at	chromosome12openreadingframe73[Source:HGNCSymbol;Acc:HGNC:34450]
0.000483	RAB14	200928_s_at	RAB14,memberRASoncogenefamily[Source:HGNCSymbol;Acc:HGNC:16524]
0.000484	RRAGD	221523_s_at	Ras-relatedGTPbindingD[Source:HGNCSymbol;Acc:HGNC:19903]
0.000484	IFT22	222742_s_at	intraflagellartransport22[Source:HGNCSymbol;Acc:HGNC:21895]
0.000485	HOXB7	216973_s_at	homeoboxB7[Source:HGNCSymbol;Acc:HGNC:5118]
0.000485	CNTNAP2	219301_s_at	contactinassociatedprotein-like2[Source:HGNCSymbol;Acc:HGNC:13830]
0.000485	BAZ1B	208445_s_at	bromodomainadjacenttozincfingerdomain,1B[Source:HGNCSymbol;Acc:HGNC:961]
0.000485	USP9X	229573_at	ubiquitinspecificpeptidase9,X-linked[Source:HGNCSymbol;Acc:HGNC:12632]
0.000486	DBI	202428_x_at	diazepambindinginhibitor(GABAreceptormodulator,acyl-CoAbindingprotein)[Source:HGNCSymbol;Acc:HGNC:2690]
0.000487	AIFM1	205512_s_at	apoptosis-inducingfactor,mitochondrion-associated,1[Source:HGNCSymbol;Acc:HGNC:8768]
0.000487	NUP62CL	220520_s_at	nucleoporin62kDaC-terminallike[Source:HGNCSymbol;Acc:HGNC:25960]
0.000487	SDK1	229912_at	sidekickcelladhesionmolecule1[Source:HGNCSymbol;Acc:HGNC:19307]
0.000487	RILPL2	228443_s_at	Rabinteractinglysosomalprotein-like2[Source:HGNCSymbol;Acc:HGNC:28787]
0.000489	STIP1	212009_s_at	stress-inducedphosphoprotein1[Source:HGNCSymbol;Acc:HGNC:11387]
0.00049	RP3-406C18.2	217385_at	N/A
0.000493	HMGXB4	212596_s_at	HMGboxdomaincontaining4[Source:HGNCSymbol;Acc:HGNC:5003]
0.000493	KLK12	233586_s_at	kallikrein-relatedpeptidase12[Source:HGNCSymbol;Acc:HGNC:6360]
0.000494	RPA3	209507_at	replicationproteinA3,14kDa[Source:HGNCSymbol;Acc:HGNC:10291]
0.000496	MRPS23	238728_at	mitochondrialribosomalproteinS23[Source:HGNCSymbol;Acc:HGNC:14509]
0.000499	CNTNAP2	219300_s_at	contactinassociatedprotein-like2[Source:HGNCSymbol;Acc:HGNC:13830]
0.0005	PRR11	228273_at	prolinerich11[Source:HGNCSymbol;Acc:HGNC:25619]
0.000501	COX4I1	202698_x_at	cytochromecoxidasesubunitIVisoform1[Source:HGNCSymbol;Acc:HGNC:2265]
0.000502	C1ORF43	1555225_at	chromosome1openreadingframe43[Source:HGNCSymbol;Acc:HGNC:29876]
0.000503	CDH1	201130_s_at	cadherin1,type1,E-cadherin(epithelial)[Source:HGNCSymbol;Acc:HGNC:1748]
0.000503	C2CD3	213199_at	C2calcium-dependentdomaincontaining3[Source:HGNCSymbol;Acc:HGNC:24564]
0.000504	NUP98	203194_s_at	nucleoporin98kDa[Source:HGNCSymbol;Acc:HGNC:8068]
0.000504	PAPSS2	203060_s_at	3'-phosphoadenosine5'-phosphosulfatesynthase2[Source:HGNCSymbol;Acc:HGNC:8604]
0.000505	KCNMB4	219287_at	potassiumchannelsubfamilyMregulatorybetasubunit4[Source:HGNCSymbol;Acc:HGNC:6289]
0.000506	MRPL42	242289_at	mitochondrialribosomalproteinL42[Source:HGNCSymbol;Acc:HGNC:14493]
0.000506	MB	204179_at	myoglobin[Source:HGNCSymbol;Acc:HGNC:6915]
0.000507	SCARB2	201646_at	scavengerreceptorclassB,member2[Source:HGNCSymbol;Acc:HGNC:1665]
0.000507	SEMA6B	223567_at	semadomain,transmembranedomain(TM),andcytoplasmicdomain,(semaphorin)6B[Source:HGNCSymbol;Acc:HGNC:10739]
0.000508	SPC24	235572_at	SPC24,NDC80kinetochorecomplexcomponent[Source:HGNCSymbol;Acc:HGNC:26913]
0.000509	YES1	202933_s_at	YESproto-oncogene1,Srcfamilytyrosinekinase[Source:HGNCSymbol;Acc:HGNC:12841]
0.000509	TMEM178A	229302_at	transmembraneprotein178A[Source:HGNCSymbol;Acc:HGNC:28517]
0.000509	GUCY1A2	206927_s_at	guanylatecyclase1,soluble,alpha2[Source:HGNCSymbol;Acc:HGNC:4684]
0.00051	RASSF7	40359_at	Rasassociation(RalGDS/AF-6)domainfamily(N-terminal)member7[Source:HGNCSymbol;Acc:HGNC:1166]
0.00051	PRKCI	209677_at	proteinkinaseC,iota[Source:HGNCSymbol;Acc:HGNC:9404]
0.00051	ARHGEF26	227197_at	Rhoguaninenucleotideexchangefactor(GEF)26[Source:HGNCSymbol;Acc:HGNC:24490]
0.000511	C11ORF30	222807_at	chromosome11openreadingframe30[Source:HGNCSymbol;Acc:HGNC:18071]
0.000514	NBEA	221207_s_at	neurobeachin[Source:HGNCSymbol;Acc:HGNC:7648]
0.000515	ACLY	210337_s_at	ATPcitratelyase[Source:HGNCSymbol;Acc:HGNC:115]
0.000515	GFM1	225161_at	Gelongationfactor,mitochondrial1[Source:HGNCSymbol;Acc:HGNC:13780]
0.000517	RP11-646J21.6	240290_at	N/A
0.000521	SURF6	225038_s_at	surfeit6[Source:HGNCSymbol;Acc:HGNC:11478]
0.000521	HOOK1	219976_at	hookmicrotubule-tetheringprotein1[Source:HGNCSymbol;Acc:HGNC:19884]
0.000521	CADPS	1568603_at	Ca++-dependentsecretionactivator[Source:HGNCSymbol;Acc:HGNC:1426]
0.000523	C1ORF210	1554246_at	chromosome1openreadingframe210[Source:HGNCSymbol;Acc:HGNC:28755]
0.000523	FATE1	231573_at	fetalandadulttestisexpressed1[Source:HGNCSymbol;Acc:HGNC:24683]
0.000524	IWS1	224775_at	IWS1homolog(S.cerevisiae)[Source:HGNCSymbol;Acc:HGNC:25467]
0.000524	BUD31	205690_s_at	BUD31homolog(S.cerevisiae)[Source:HGNCSymbol;Acc:HGNC:29629]
0.000525	NEUROD2	210271_at	neuronaldifferentiation2[Source:HGNCSymbol;Acc:HGNC:7763]
0.000525	SHISA9	229978_at	shisafamilymember9[Source:HGNCSymbol;Acc:HGNC:37231]
0.000528	GAD1	206670_s_at	glutamatedecarboxylase1(brain,67kDa)[Source:HGNCSymbol;Acc:HGNC:4092]
0.000529	FAF2	212108_at	Fasassociatedfactorfamilymember2[Source:HGNCSymbol;Acc:HGNC:24666]
0.00053	PAK4	33814_at	p21protein(Cdc42/Rac)-activatedkinase4[Source:HGNCSymbol;Acc:HGNC:16059]
0.00053	LNX1	223611_s_at	ligandofnumb-proteinX1,E3ubiquitinproteinligase[Source:HGNCSymbol;Acc:HGNC:6657]
0.000531	TADA1	225455_at	transcriptionaladaptor1[Source:HGNCSymbol;Acc:HGNC:30631]
0.000531	NRARP	226499_at	NOTCH-regulatedankyrinrepeatprotein[Source:HGNCSymbol;Acc:HGNC:33843]
0.000532	ERGIC1	224577_at	endoplasmicreticulum-golgiintermediatecompartment(ERGIC)1[Source:HGNCSymbol;Acc:HGNC:29205]
0.000532	CACYBP	211761_s_at	calcyclinbindingprotein[Source:HGNCSymbol;Acc:HGNC:30423]
0.000534	NDUFA6	202001_s_at	NADHdehydrogenase(ubiquinone)1alphasubcomplex,6,14kDa[Source:HGNCSymbol;Acc:HGNC:7690]
0.000534	RP11-386M24.6	1556879_at	N/A
0.000536	DHRS13	226121_at	dehydrogenase/reductase(SDRfamily)member13[Source:HGNCSymbol;Acc:HGNC:28326]
0.000538	TNFRSF10A	241371_at	tumornecrosisfactorreceptorsuperfamily,member10a[Source:HGNCSymbol;Acc:HGNC:11904]
0.000538	MDH2	209036_s_at	malatedehydrogenase2,NAD(mitochondrial)[Source:HGNCSymbol;Acc:HGNC:6971]
0.00054	PEX5L	241833_at	peroxisomalbiogenesisfactor5-like[Source:HGNCSymbol;Acc:HGNC:30024]
0.00054	SRD5A3	222750_s_at	steroid5alpha-reductase3[Source:HGNCSymbol;Acc:HGNC:25812]
0.00054	MAD2L1	236312_at	MAD2mitoticarrestdeficient-like1(yeast)[Source:HGNCSymbol;Acc:HGNC:6763]
0.000541	ARSD	223696_at	arylsulfataseD[Source:HGNCSymbol;Acc:HGNC:717]
0.000541	AKAP1	201675_at	Akinase(PRKA)anchorprotein1[Source:HGNCSymbol;Acc:HGNC:367]
0.000542	PAPSS2	203058_s_at	3'-phosphoadenosine5'-phosphosulfatesynthase2[Source:HGNCSymbol;Acc:HGNC:8604]
0.000543	MYO7B	235383_at	myosinVIIB[Source:HGNCSymbol;Acc:HGNC:7607]
0.000543	MKI67	212023_s_at	markerofproliferationKi-67[Source:HGNCSymbol;Acc:HGNC:7107]
0.000544	SAE1	217946_s_at	SUMO1activatingenzymesubunit1[Source:HGNCSymbol;Acc:HGNC:30660]
0.000544	MBD3	222183_x_at	methyl-CpGbindingdomainprotein3[Source:HGNCSymbol;Acc:HGNC:6918]
0.000544	CBFA2T3	208056_s_at	core-bindingfactor,runtdomain,alphasubunit2;translocatedto,3[Source:HGNCSymbol;Acc:HGNC:1537]
0.000545	HAUS8	226308_at	HAUSaugmin-likecomplex,subunit8[Source:HGNCSymbol;Acc:HGNC:30532]
0.000545	MEF2BNB	209926_at	MEF2Bneighbor[Source:HGNCSymbol;Acc:HGNC:37247]
0.000546	MRPL19	238448_at	mitochondrialribosomalproteinL19[Source:HGNCSymbol;Acc:HGNC:14052]
0.000546	DAGLB	225833_at	diacylglycerollipase,beta[Source:HGNCSymbol;Acc:HGNC:28923]
0.000546	PADI2	209791_at	peptidylargininedeiminase,typeII[Source:HGNCSymbol;Acc:HGNC:18341]
0.000546	SLC9A2	211116_at	solutecarrierfamily9,subfamilyA(NHE2,cationprotonantiporter2),member2[Source:HGNCSymbol;Acc:HGNC:11072]
0.000548	TALDO1	201463_s_at	transaldolase1[Source:HGNCSymbol;Acc:HGNC:11559]
0.000549	CRAT	205843_x_at	carnitineO-acetyltransferase[Source:HGNCSymbol;Acc:HGNC:2342]
0.000549	COQ7	210820_x_at	coenzymeQ7homolog,ubiquinone(yeast)[Source:HGNCSymbol;Acc:HGNC:2244]
0.000549	ASTN2	209693_at	astrotactin2[Source:HGNCSymbol;Acc:HGNC:17021]
0.000549	PRR14	1559397_s_at	prolinerich14[Source:HGNCSymbol;Acc:HGNC:28458]
0.00055	RBBP8NL	236258_at	RBBP8N-terminallike[Source:HGNCSymbol;Acc:HGNC:16144]
0.000551	ARPC5L	226914_at	actinrelatedprotein42769complex,subunit5-like[Source:HGNCSymbol;Acc:HGNC:23366]
0.000551	DUSP4	226034_at	dualspecificityphosphatase4[Source:HGNCSymbol;Acc:HGNC:3070]
0.000551	ABO	214504_at	ABObloodgroup(transferaseA,alpha1-3-N-acetylgalactosaminyltransferase;transferaseB,alpha1-3-galactosyltransferase)[Source:HGNCSymbol;Acc:HGNC:79]
0.000552	DTNA	211493_x_at	dystrobrevin,alpha[Source:HGNCSymbol;Acc:HGNC:3057]
0.000554	IGFBP1	205302_at	insulin-likegrowthfactorbindingprotein1[Source:HGNCSymbol;Acc:HGNC:5469]
0.000554	TFRC	207332_s_at	transferrinreceptor[Source:HGNCSymbol;Acc:HGNC:11763]
0.000556	SMIM15	224740_at	smallintegralmembraneprotein15[Source:HGNCSymbol;Acc:HGNC:33861]
0.000557	FGF13	205110_s_at	fibroblastgrowthfactor13[Source:HGNCSymbol;Acc:HGNC:3670]
0.000557	NPM1	221923_s_at	nucleophosmin(nucleolarphosphoproteinB23,numatrin)[Source:HGNCSymbol;Acc:HGNC:7910]
0.000559	SRPRB	218140_x_at	signalrecognitionparticlereceptor,Bsubunit[Source:HGNCSymbol;Acc:HGNC:24085]
0.00056	NMU	206023_at	neuromedinU[Source:HGNCSymbol;Acc:HGNC:7859]
0.000561	LINC01003	235174_s_at	longintergenicnon-proteincodingRNA1003[Source:HGNCSymbol;Acc:HGNC:48957]
0.000564	ZNF710	239335_at	zincfingerprotein710[Source:HGNCSymbol;Acc:HGNC:25352]
0.000565	HOXD10	207373_at	homeoboxD10[Source:HGNCSymbol;Acc:HGNC:5133]
0.000566	RP11-390E23.6	227010_at	N/A
0.000566	SEZ6	229651_at	seizurerelated6homolog(mouse)[Source:HGNCSymbol;Acc:HGNC:15955]
0.000566	CDC25A	1555772_a_at	celldivisioncycle25A[Source:HGNCSymbol;Acc:HGNC:1725]
0.000568	DDHD1	225970_at	DDHDdomaincontaining1[Source:HGNCSymbol;Acc:HGNC:19714]
0.000569	CREBZF	202978_s_at	CREB/ATFbZIPtranscriptionfactor[Source:HGNCSymbol;Acc:HGNC:24905]
0.000569	ZBTB46	227329_at	zincfingerandBTBdomaincontaining46[Source:HGNCSymbol;Acc:HGNC:16094]
0.000569	PPM1D	204566_at	proteinphosphatase,Mg2+/Mn2+dependent,1D[Source:HGNCSymbol;Acc:HGNC:9277]
0.00057	MRS2	218538_s_at	MRS2magnesiumtransporter[Source:HGNCSymbol;Acc:HGNC:13785]
0.000571	UHRF1	225655_at	ubiquitin-likewithPHDandringfingerdomains1[Source:HGNCSymbol;Acc:HGNC:12556]
0.000572	FRAT2	209864_at	frequentlyrearrangedinadvancedT-celllymphomas2[Source:HGNCSymbol;Acc:HGNC:16048]
0.000572	MCM7	210983_s_at	minichromosomemaintenancecomplexcomponent7[Source:HGNCSymbol;Acc:HGNC:6950]
0.000573	PCCA	203860_at	propionylCoAcarboxylase,alphapolypeptide[Source:HGNCSymbol;Acc:HGNC:8653]
0.000574	LARP1	212193_s_at	Laribonucleoproteindomainfamily,member1[Source:HGNCSymbol;Acc:HGNC:29531]
0.000575	PSMA3	201532_at	proteasome(prosome,macropain)subunit,alphatype,3[Source:HGNCSymbol;Acc:HGNC:9532]
0.000575	CAMTA1	213268_at	calmodulinbindingtranscriptionactivator1[Source:HGNCSymbol;Acc:HGNC:18806]
0.000575	PPP2R4	206452_x_at	proteinphosphatase2Aactivator,regulatorysubunit4[Source:HGNCSymbol;Acc:HGNC:9308]
0.000576	VASH2	235343_at	vasohibin2[Source:HGNCSymbol;Acc:HGNC:25723]
0.000577	MIOS	206860_s_at	missingoocyte,meiosisregulator,homolog(Drosophila)[Source:HGNCSymbol;Acc:HGNC:21905]
0.000577	TSPAN15	218693_at	tetraspanin15[Source:HGNCSymbol;Acc:HGNC:23298]
0.00058	YIPF6	212343_at	Yip1domainfamily,member6[Source:HGNCSymbol;Acc:HGNC:28304]
0.00058	CBX2	226473_at	chromoboxhomolog2[Source:HGNCSymbol;Acc:HGNC:1552]
0.000581	CDC25C	205167_s_at	celldivisioncycle25C[Source:HGNCSymbol;Acc:HGNC:1727]
0.000581	DYNLT1	201999_s_at	dynein,lightchain,Tctex-type1[Source:HGNCSymbol;Acc:HGNC:11697]
0.000583	PVRL2	232079_s_at	poliovirusreceptor-related2(herpesvirusentrymediatorB)[Source:HGNCSymbol;Acc:HGNC:9707]
0.000583	CCNF	204826_at	cyclinF[Source:HGNCSymbol;Acc:HGNC:1591]
0.000583	ARVCF	205784_x_at	armadillorepeatgenedeletedinvelocardiofacialsyndrome[Source:HGNCSymbol;Acc:HGNC:728]
0.000584	KIF2A	203086_at	kinesinheavychainmember2A[Source:HGNCSymbol;Acc:HGNC:6318]
0.000585	SLC25A1	210010_s_at	solutecarrierfamily25(mitochondrialcarrier;citratetransporter),member1[Source:HGNCSymbol;Acc:HGNC:10979]
0.000585	ARHGAP32	203431_s_at	RhoGTPaseactivatingprotein32[Source:HGNCSymbol;Acc:HGNC:17399]
0.000585	ZC3H14	243948_at	zincfingerCCCH-typecontaining14[Source:HGNCSymbol;Acc:HGNC:20509]
0.000586	SYT7	226167_at	synaptotagminVII[Source:HGNCSymbol;Acc:HGNC:11514]
0.000586	MARS	201475_x_at	methionyl-tRNAsynthetase[Source:HGNCSymbol;Acc:HGNC:6898]
0.000587	SLC1A7	207355_at	solutecarrierfamily1(glutamatetransporter),member7[Source:HGNCSymbol;Acc:HGNC:10945]
0.000587	PDIA2	206691_s_at	proteindisulfideisomerasefamilyA,member2[Source:HGNCSymbol;Acc:HGNC:14180]
0.000587	CNKSR3	242394_at	CNKSRfamilymember3[Source:HGNCSymbol;Acc:HGNC:23034]
0.000588	MRPS11	211595_s_at	mitochondrialribosomalproteinS11[Source:HGNCSymbol;Acc:HGNC:14050]
0.000588	MAP2	210015_s_at	microtubule-associatedprotein2[Source:HGNCSymbol;Acc:HGNC:6839]
0.000591	PTCD1	218956_s_at	pentatricopeptiderepeatdomain1[Source:HGNCSymbol;Acc:HGNC:22198]
0.000592	ZNF200	214706_at	zincfingerprotein200[Source:HGNCSymbol;Acc:HGNC:12993]
0.000593	SIGIRR	52940_at	singleimmunoglobulinandtoll-interleukin1receptor(TIR)domain[Source:HGNCSymbol;Acc:HGNC:30575]
0.000594	KCNK1	204678_s_at	potassiumchannel,twoporedomainsubfamilyK,member1[Source:HGNCSymbol;Acc:HGNC:6272]
0.000594	RP11-225B17.2	232255_at	N/A
0.000596	PSMD13	201233_at	proteasome(prosome,macropain)26Ssubunit,non-ATPase,13[Source:HGNCSymbol;Acc:HGNC:9558]
0.000596	TPD52	201691_s_at	tumorproteinD52[Source:HGNCSymbol;Acc:HGNC:12005]
0.000597	ERBB2	216836_s_at	erb-b2receptortyrosinekinase2[Source:HGNCSymbol;Acc:HGNC:3430]
0.000597	PAQR4	212858_at	progestinandadipoQreceptorfamilymemberIV[Source:HGNCSymbol;Acc:HGNC:26386]
0.000598	DBI	209389_x_at	diazepambindinginhibitor(GABAreceptormodulator,acyl-CoAbindingprotein)[Source:HGNCSymbol;Acc:HGNC:2690]
0.000598	LRRC8B	212978_at	leucinerichrepeatcontaining8family,memberB[Source:HGNCSymbol;Acc:HGNC:30692]
0.000599	ING1	208415_x_at	inhibitorofgrowthfamily,member1[Source:HGNCSymbol;Acc:HGNC:6062]
0.000601	GPR137C	242592_at	Gprotein-coupledreceptor137C[Source:HGNCSymbol;Acc:HGNC:25445]
0.000602	PRPF31	202407_s_at	pre-mRNAprocessingfactor31[Source:HGNCSymbol;Acc:HGNC:15446]
0.000604	WDR73	213031_s_at	WDrepeatdomain73[Source:HGNCSymbol;Acc:HGNC:25928]
0.000604	CHGB	204260_at	chromograninB(secretogranin1)[Source:HGNCSymbol;Acc:HGNC:1930]
0.000606	SIX1	205817_at	SIXhomeobox1[Source:HGNCSymbol;Acc:HGNC:10887]
0.000608	RDH10	227467_at	retinoldehydrogenase10(all-trans)[Source:HGNCSymbol;Acc:HGNC:19975]
0.000608	RITA1	221777_at	RBPJinteractingandtubulinassociated1[Source:HGNCSymbol;Acc:HGNC:25925]
0.00061	ALB	1565228_s_at	albumin[Source:HGNCSymbol;Acc:HGNC:399]
0.000611	SLC37A1	218928_s_at	solutecarrierfamily37(glucose-6-phosphatetransporter),member1[Source:HGNCSymbol;Acc:HGNC:11024]
0.000612	CPSF6	202470_s_at	cleavageandpolyadenylationspecificfactor6,68kDa[Source:HGNCSymbol;Acc:HGNC:13871]
0.000613	RP11-373E16.3	1562352_at	N/A
0.000613	E2F8	219990_at	E2Ftranscriptionfactor8[Source:HGNCSymbol;Acc:HGNC:24727]
0.000613	TTYH2	232042_at	tweetyfamilymember2[Source:HGNCSymbol;Acc:HGNC:13877]
0.000615	MRPL17	222216_s_at	mitochondrialribosomalproteinL17[Source:HGNCSymbol;Acc:HGNC:14053]
0.000615	MYO5C	218966_at	myosinVC[Source:HGNCSymbol;Acc:HGNC:7604]
0.000615	PAIP1	208051_s_at	poly(A)bindingproteininteractingprotein1[Source:HGNCSymbol;Acc:HGNC:16945]
0.000617	RP11-54O7.3	1555980_a_at	N/A
0.000617	YWHAG	222985_at	tyrosine3-monooxygenase/tryptophan5-monooxygenaseactivationprotein,gamma[Source:HGNCSymbol;Acc:HGNC:12852]
0.000618	TMBIM6	200803_s_at	transmembraneBAXinhibitormotifcontaining6[Source:HGNCSymbol;Acc:HGNC:11723]
0.000618	PCDHB2	231725_at	protocadherinbeta2[Source:HGNCSymbol;Acc:HGNC:8687]
0.000619	BRAT1	225437_s_at	BRCA1-associatedATMactivator1[Source:HGNCSymbol;Acc:HGNC:21701]
0.00062	HOXB7	204779_s_at	homeoboxB7[Source:HGNCSymbol;Acc:HGNC:5118]
0.00062	LARP1	210966_x_at	Laribonucleoproteindomainfamily,member1[Source:HGNCSymbol;Acc:HGNC:29531]
0.000621	OTUB1	38710_at	OTUdeubiquitinase,ubiquitinaldehydebinding1[Source:HGNCSymbol;Acc:HGNC:23077]
0.000621	KIAA1919	238828_at	KIAA1919[Source:HGNCSymbol;Acc:HGNC:21053]
0.000622	GNG4	205184_at	guaninenucleotidebindingprotein(Gprotein),gamma4[Source:HGNCSymbol;Acc:HGNC:4407]
0.000622	RMDN1	218549_s_at	regulatorofmicrotubuledynamics1[Source:HGNCSymbol;Acc:HGNC:24285]
0.000623	CDT1	228868_x_at	chromatinlicensingandDNAreplicationfactor1[Source:HGNCSymbol;Acc:HGNC:24576]
0.000624	SLC22A23	233206_at	solutecarrierfamily22,member23[Source:HGNCSymbol;Acc:HGNC:21106]
0.000625	TUBGCP4	211337_s_at	tubulin,gammacomplexassociatedprotein4[Source:HGNCSymbol;Acc:HGNC:16691]
0.000625	NXT1	218708_at	nucleartransportfactor2-likeexportfactor1[Source:HGNCSymbol;Acc:HGNC:15913]
0.000626	UBE2T	223229_at	ubiquitin-conjugatingenzymeE2T[Source:HGNCSymbol;Acc:HGNC:25009]
0.000627	TMEM125	225822_at	transmembraneprotein125[Source:HGNCSymbol;Acc:HGNC:28275]
0.000628	KMO	205307_s_at	kynurenine3-monooxygenase(kynurenine3-hydroxylase)[Source:HGNCSymbol;Acc:HGNC:6381]
0.000629	RASSF7	204927_at	Rasassociation(RalGDS/AF-6)domainfamily(N-terminal)member7[Source:HGNCSymbol;Acc:HGNC:1166]
0.00063	KNDC1	230359_at	kinasenon-catalyticC-lobedomain(KIND)containing1[Source:HGNCSymbol;Acc:HGNC:29374]
0.000631	ALG10	1552306_at	ALG10,alpha-1,2-glucosyltransferase[Source:HGNCSymbol;Acc:HGNC:23162]
0.000632	SDAD1	244688_at	SDA1domaincontaining1[Source:HGNCSymbol;Acc:HGNC:25537]
0.000632	AGR2	228969_at	anteriorgradient2[Source:HGNCSymbol;Acc:HGNC:328]
0.000632	PPP6C	225429_at	proteinphosphatase6,catalyticsubunit[Source:HGNCSymbol;Acc:HGNC:9323]
0.000636	HCCS	203746_s_at	holocytochromecsynthase[Source:HGNCSymbol;Acc:HGNC:4837]
0.000638	DNAL4	204008_at	dynein,axonemal,lightchain4[Source:HGNCSymbol;Acc:HGNC:2955]
0.000638	FANCI	213008_at	Fanconianemia,complementationgroupI[Source:HGNCSymbol;Acc:HGNC:25568]
0.000639	RP11-280O1.2	1561693_at	N/A
0.00064	TCAP	205766_at	titin-cap[Source:HGNCSymbol;Acc:HGNC:11610]
0.00064	NLRP11	1552531_a_at	NLRfamily,pyrindomaincontaining11[Source:HGNCSymbol;Acc:HGNC:22945]
0.000641	SLC9A7	1552671_a_at	solutecarrierfamily9,subfamilyA(NHE7,cationprotonantiporter7),member7[Source:HGNCSymbol;Acc:HGNC:17123]
0.000642	CUEDC1	219468_s_at	CUEdomaincontaining1[Source:HGNCSymbol;Acc:HGNC:31350]
0.000643	MRPL15	218027_at	mitochondrialribosomalproteinL15[Source:HGNCSymbol;Acc:HGNC:14054]
0.000644	TYMSOS	228989_at	TYMSoppositestrand[Source:HGNCSymbol;Acc:HGNC:29553]
0.000646	ASCL1	213768_s_at	achaete-scutefamilybHLHtranscriptionfactor1[Source:HGNCSymbol;Acc:HGNC:738]
0.00065	ZDHHC8P1	222274_at	zincfinger,DHHC-typecontaining8pseudogene1[Source:HGNCSymbol;Acc:HGNC:26461]
0.000651	FLYWCH2	226079_at	FLYWCHfamilymember2[Source:HGNCSymbol;Acc:HGNC:25178]
0.000652	C14ORF2	202279_at	chromosome14openreadingframe2[Source:HGNCSymbol;Acc:HGNC:1188]
0.000653	ASCL1	209988_s_at	achaete-scutefamilybHLHtranscriptionfactor1[Source:HGNCSymbol;Acc:HGNC:738]
0.000654	RAD54B	219494_at	RAD54homologB(S.cerevisiae)[Source:HGNCSymbol;Acc:HGNC:17228]
0.000655	TRIM25	224806_at	tripartitemotifcontaining25[Source:HGNCSymbol;Acc:HGNC:12932]
0.000657	BTBD3	202946_s_at	BTB(POZ)domaincontaining3[Source:HGNCSymbol;Acc:HGNC:15854]
0.000658	KDM2B	226215_s_at	lysine(K)-specificdemethylase2B[Source:HGNCSymbol;Acc:HGNC:13610]
0.000658	CST4	206994_at	cystatinS[Source:HGNCSymbol;Acc:HGNC:2476]
0.000659	FAM84B	225864_at	familywithsequencesimilarity84,memberB[Source:HGNCSymbol;Acc:HGNC:24166]
0.000661	HSDL1	223248_at	hydroxysteroiddehydrogenaselike1[Source:HGNCSymbol;Acc:HGNC:16475]
0.000662	VPS37C	1560060_s_at	vacuolarproteinsorting37homologC(S.cerevisiae)[Source:HGNCSymbol;Acc:HGNC:26097]
0.000664	FZD3	227524_at	frizzledclassreceptor3[Source:HGNCSymbol;Acc:HGNC:4041]
0.000664	FBXO45	242294_at	F-boxprotein45[Source:HGNCSymbol;Acc:HGNC:29148]
0.000664	OBSL1	212776_s_at	obscurin-like1[Source:HGNCSymbol;Acc:HGNC:29092]
0.000664	CDT1	209832_s_at	chromatinlicensingandDNAreplicationfactor1[Source:HGNCSymbol;Acc:HGNC:24576]
0.000665	MSH6	211450_s_at	mutShomolog6[Source:HGNCSymbol;Acc:HGNC:7329]
0.000666	ERBB2	234354_x_at	erb-b2receptortyrosinekinase2[Source:HGNCSymbol;Acc:HGNC:3430]
0.000667	KIAA1919	232139_s_at	KIAA1919[Source:HGNCSymbol;Acc:HGNC:21053]
0.000671	CCT5	208696_at	chaperonincontainingTCP1,subunit5(epsilon)[Source:HGNCSymbol;Acc:HGNC:1618]
0.000671	KIAA1324	243349_at	KIAA1324[Source:HGNCSymbol;Acc:HGNC:29618]
0.000671	RSF1	229885_at	remodelingandspacingfactor1[Source:HGNCSymbol;Acc:HGNC:18118]
0.000672	RUNDC3A	206196_s_at	RUNdomaincontaining3A[Source:HGNCSymbol;Acc:HGNC:16984]
0.000672	STAP2	221610_s_at	signaltransducingadaptorfamilymember2[Source:HGNCSymbol;Acc:HGNC:30430]
0.000676	C1ORF112	220840_s_at	chromosome1openreadingframe112[Source:HGNCSymbol;Acc:HGNC:25565]
0.000678	ANKRD34A	232735_at	ankyrinrepeatdomain34A[Source:HGNCSymbol;Acc:HGNC:27639]
0.000678	GMPS	229333_at	guaninemonphosphatesynthase[Source:HGNCSymbol;Acc:HGNC:4378]
0.000681	GAD2	216651_s_at	glutamatedecarboxylase2(pancreaticisletsandbrain,65kDa)[Source:HGNCSymbol;Acc:HGNC:4093]
0.000681	AC005083.1	227985_at	N/A
0.000682	RP11-127B20.2	243023_at	N/A
0.000684	PTPRJ	227396_at	proteintyrosinephosphatase,receptortype,J[Source:HGNCSymbol;Acc:HGNC:9673]
0.000684	SEZ6L	216047_x_at	seizurerelated6homolog(mouse)-like[Source:HGNCSymbol;Acc:HGNC:10763]
0.000685	RDH11	217775_s_at	retinoldehydrogenase11(all-trans/9-cis/11-cis)[Source:HGNCSymbol;Acc:HGNC:17964]
0.000686	CCDC110	230900_at	coiled-coildomaincontaining110[Source:HGNCSymbol;Acc:HGNC:28504]
0.000688	CYP3A5	214235_at	cytochromeP450,family3,subfamilyA,polypeptide5[Source:HGNCSymbol;Acc:HGNC:2638]
0.000688	NUDT16	235054_at	nudix(nucleosidediphosphatelinkedmoietyX)-typemotif16[Source:HGNCSymbol;Acc:HGNC:26442]
0.00069	AGAP1	235968_at	ArfGAPwithGTPasedomain,ankyrinrepeatandPHdomain1[Source:HGNCSymbol;Acc:HGNC:16922]
0.00069	LINC00943	231440_at	longintergenicnon-proteincodingRNA943[Source:HGNCSymbol;Acc:HGNC:48639]
0.000691	HOXB13	209844_at	homeoboxB13[Source:HGNCSymbol;Acc:HGNC:5112]
0.000692	TET3	214754_at	tetmethylcytosinedioxygenase3[Source:HGNCSymbol;Acc:HGNC:28313]
0.000693	TRAIP	205598_at	TRAFinteractingprotein[Source:HGNCSymbol;Acc:HGNC:30764]
0.000694	NIPA1	225752_at	nonimprintedinPrader-Willi/Angelmansyndrome1[Source:HGNCSymbol;Acc:HGNC:17043]
0.000694	ARIH2	201228_s_at	ariadneRBRE3ubiquitinproteinligase2[Source:HGNCSymbol;Acc:HGNC:690]
0.000696	RP11-872J21.3	1558128_at	N/A
0.000696	RP11-421M1.8	1559686_a_at	N/A
0.000697	LMAN2	200805_at	lectin,mannose-binding2[Source:HGNCSymbol;Acc:HGNC:16986]
0.000698	AP3D1	208710_s_at	adaptor-relatedproteincomplex3,delta1subunit[Source:HGNCSymbol;Acc:HGNC:568]
0.000699	RAB3A	204974_at	RAB3A,memberRASoncogenefamily[Source:HGNCSymbol;Acc:HGNC:9777]
0.0007	NTSR2	206899_at	neurotensinreceptor2[Source:HGNCSymbol;Acc:HGNC:8040]
0.000703	FARP1	227996_at	FERM,RhoGEF(ARHGEF)andpleckstrindomainprotein1(chondrocyte-derived)[Source:HGNCSymbol;Acc:HGNC:3591]
0.000705	MSI2	243579_at	musashiRNA-bindingprotein2[Source:HGNCSymbol;Acc:HGNC:18585]
0.000706	SLC25A11	207088_s_at	solutecarrierfamily25(mitochondrialcarrier;oxoglutaratecarrier),member11[Source:HGNCSymbol;Acc:HGNC:10981]
0.00071	C6ORF136	227455_at	chromosome6openreadingframe136[Source:HGNCSymbol;Acc:HGNC:21301]
0.000711	MYO5C	240081_at	myosinVC[Source:HGNCSymbol;Acc:HGNC:7604]
0.000713	ZNF92	235170_at	zincfingerprotein92[Source:HGNCSymbol;Acc:HGNC:13168]
0.000713	CEACAM6	203757_s_at	carcinoembryonicantigen-relatedcelladhesionmolecule6(non-specificcrossreactingantigen)[Source:HGNCSymbol;Acc:HGNC:1818]
0.000713	MRPS26	225196_s_at	mitochondrialribosomalproteinS26[Source:HGNCSymbol;Acc:HGNC:14045]
0.000714	INSIG1	201625_s_at	insulininducedgene1[Source:HGNCSymbol;Acc:HGNC:6083]
0.000714	TRAF4	235688_s_at	TNFreceptor-associatedfactor4[Source:HGNCSymbol;Acc:HGNC:12034]
0.000715	REEP1	204364_s_at	receptoraccessoryprotein1[Source:HGNCSymbol;Acc:HGNC:25786]
0.000716	CCDC83	237160_at	coiled-coildomaincontaining83[Source:HGNCSymbol;Acc:HGNC:28535]
0.000716	ZNF8	242043_s_at	zincfingerprotein8[Source:HGNCSymbol;Acc:HGNC:13154]
0.000718	DLX4	208216_at	distal-lesshomeobox4[Source:HGNCSymbol;Acc:HGNC:2917]
0.000719	DACH1	205471_s_at	dachshundfamilytranscriptionfactor1[Source:HGNCSymbol;Acc:HGNC:2663]
0.000722	MON1B	233557_s_at	MON1secretorytraffickingfamilymemberB[Source:HGNCSymbol;Acc:HGNC:25020]
0.000722	RFX3	243868_at	regulatoryfactorX,3(influencesHLAclassIIexpression)[Source:HGNCSymbol;Acc:HGNC:9984]
0.000723	MGAT4A	1569136_at	mannosyl(alpha-1,3-)-glycoproteinbeta-1,4-N-acetylglucosaminyltransferase,isozymeA[Source:HGNCSymbol;Acc:HGNC:7047]
0.000723	ABT1	218405_at	activatorofbasaltranscription1[Source:HGNCSymbol;Acc:HGNC:17369]
0.000724	AP3D1	210974_s_at	adaptor-relatedproteincomplex3,delta1subunit[Source:HGNCSymbol;Acc:HGNC:568]
0.000726	SUV420H2	224431_s_at	suppressorofvariegation42845homolog2(Drosophila)[Source:HGNCSymbol;Acc:HGNC:28405]
0.000726	KIF26A	234307_s_at	kinesinfamilymember26A[Source:HGNCSymbol;Acc:HGNC:20226]
0.000727	FASN	212218_s_at	fattyacidsynthase[Source:HGNCSymbol;Acc:HGNC:3594]
0.000727	SLC43A2	228918_at	solutecarrierfamily43(aminoacidsystemLtransporter),member2[Source:HGNCSymbol;Acc:HGNC:23087]
0.000727	ENSA	228852_at	endosulfinealpha[Source:HGNCSymbol;Acc:HGNC:3360]
0.000729	COX5A	203663_s_at	cytochromecoxidasesubunitVa[Source:HGNCSymbol;Acc:HGNC:2267]
0.000729	MAP2	225540_at	microtubule-associatedprotein2[Source:HGNCSymbol;Acc:HGNC:6839]
0.00073	YES1	202932_at	YESproto-oncogene1,Srcfamilytyrosinekinase[Source:HGNCSymbol;Acc:HGNC:12841]
0.00073	CTD-2587H24.10	237641_at	N/A
0.000731	DNAJC6	204720_s_at	DnaJ(Hsp40)homolog,subfamilyC,member6[Source:HGNCSymbol;Acc:HGNC:15469]
0.000733	PLAGL2	202925_s_at	pleiomorphicadenomagene-like2[Source:HGNCSymbol;Acc:HGNC:9047]
0.000734	ATP6V0E2-AS1	229094_at	ATP6V0E2antisenseRNA1[Source:HGNCSymbol;Acc:HGNC:44180]
0.000736	DHODH	213632_at	dihydroorotatedehydrogenase(quinone)[Source:HGNCSymbol;Acc:HGNC:2867]
0.00074	DOPEY2	205248_at	dopeyfamilymember2[Source:HGNCSymbol;Acc:HGNC:1291]
0.00074	KBTBD11	204301_at	kelchrepeatandBTB(POZ)domaincontaining11[Source:HGNCSymbol;Acc:HGNC:29104]
0.000741	ZNF398	235513_at	zincfingerprotein398[Source:HGNCSymbol;Acc:HGNC:18373]
0.000741	TSTA3	36936_at	tissuespecifictransplantationantigenP35B[Source:HGNCSymbol;Acc:HGNC:12390]
0.000741	IDH1-AS1	236400_at	IDH1antisenseRNA1[Source:HGNCSymbol;Acc:HGNC:40292]
0.000744	DCAF7	224748_at	DDB1andCUL4associatedfactor7[Source:HGNCSymbol;Acc:HGNC:30915]
0.000745	KIAA1549	238885_at	KIAA1549[Source:HGNCSymbol;Acc:HGNC:22219]
0.000745	TMEM198	227890_at	transmembraneprotein198[Source:HGNCSymbol;Acc:HGNC:33704]
0.000745	PAH	205719_s_at	phenylalaninehydroxylase[Source:HGNCSymbol;Acc:HGNC:8582]
0.000747	SVIP	230285_at	smallVCP/p97-interactingprotein[Source:HGNCSymbol;Acc:HGNC:25238]
0.000749	SEC61G	203484_at	Sec61gammasubunit[Source:HGNCSymbol;Acc:HGNC:18277]
0.000749	CENPJ	220885_s_at	centromereproteinJ[Source:HGNCSymbol;Acc:HGNC:17272]
0.000751	SEZ6L	207873_x_at	seizurerelated6homolog(mouse)-like[Source:HGNCSymbol;Acc:HGNC:10763]
0.000751	DLG2	228973_at	discs,largehomolog2(Drosophila)[Source:HGNCSymbol;Acc:HGNC:2901]
0.000753	GABRG2	1568612_at	gamma-aminobutyricacid(GABA)Areceptor,gamma2[Source:HGNCSymbol;Acc:HGNC:4087]
0.000753	EBP	202735_at	emopamilbindingprotein(sterolisomerase)[Source:HGNCSymbol;Acc:HGNC:3133]
0.000753	RFK	203224_at	riboflavinkinase[Source:HGNCSymbol;Acc:HGNC:30324]
0.000756	ZNF43	206695_x_at	zincfingerprotein43[Source:HGNCSymbol;Acc:HGNC:13109]
0.000757	WNK2	1562026_at	WNKlysinedeficientproteinkinase2[Source:HGNCSymbol;Acc:HGNC:14542]
0.000759	MTHFD2	201761_at	methylenetetrahydrofolatedehydrogenase(NADP+dependent)2,methenyltetrahydrofolatecyclohydrolase[Source:HGNCSymbol;Acc:HGNC:7434]
0.000759	RARS	201330_at	arginyl-tRNAsynthetase[Source:HGNCSymbol;Acc:HGNC:9870]
0.000761	CLCN5	226274_at	chloridechannel,voltage-sensitive5[Source:HGNCSymbol;Acc:HGNC:2023]
0.000764	EIF5	208290_s_at	eukaryotictranslationinitiationfactor5[Source:HGNCSymbol;Acc:HGNC:3299]
0.000768	SIRT6	233179_x_at	sirtuin6[Source:HGNCSymbol;Acc:HGNC:14934]
0.000768	PKIB	223551_at	proteinkinase(cAMP-dependent,catalytic)inhibitorbeta[Source:HGNCSymbol;Acc:HGNC:9018]
0.000768	INPP4A	204552_at	inositolpolyphosphate-4-phosphatase,typeI,107kDa[Source:HGNCSymbol;Acc:HGNC:6074]
0.000771	SKA1	217640_x_at	spindleandkinetochoreassociatedcomplexsubunit1[Source:HGNCSymbol;Acc:HGNC:28109]
0.000772	PADI2	1554385_a_at	peptidylargininedeiminase,typeII[Source:HGNCSymbol;Acc:HGNC:18341]
0.000772	THAP2	230380_at	THAPdomaincontaining,apoptosisassociatedprotein2[Source:HGNCSymbol;Acc:HGNC:20854]
0.000774	RMND5B	218262_at	requiredformeioticnucleardivision5homologB(S.cerevisiae)[Source:HGNCSymbol;Acc:HGNC:26181]
0.000774	ANO10	218910_at	anoctamin10[Source:HGNCSymbol;Acc:HGNC:25519]
0.000775	IDE	203328_x_at	insulin-degradingenzyme[Source:HGNCSymbol;Acc:HGNC:5381]
0.000776	TFAP2B	214451_at	transcriptionfactorAP-2beta(activatingenhancerbindingprotein2beta)[Source:HGNCSymbol;Acc:HGNC:11743]
0.000776	RP11-670E13.6	236898_at	N/A
0.000776	DEAF1	209407_s_at	DEAF1transcriptionfactor[Source:HGNCSymbol;Acc:HGNC:14677]
0.000776	MED19	226293_at	mediatorcomplexsubunit19[Source:HGNCSymbol;Acc:HGNC:29600]
0.000778	CAMK2B	213276_at	calcium/calmodulin-dependentproteinkinaseIIbeta[Source:HGNCSymbol;Acc:HGNC:1461]
0.00078	PRMT1	206445_s_at	proteinargininemethyltransferase1[Source:HGNCSymbol;Acc:HGNC:5187]
0.00078	CCDC88C	243869_at	coiled-coildomaincontaining88C[Source:HGNCSymbol;Acc:HGNC:19967]
0.000781	PGAM5	1555943_at	phosphoglyceratemutasefamilymember5[Source:HGNCSymbol;Acc:HGNC:28763]
0.000782	SRP72	208802_at	signalrecognitionparticle72kDa[Source:HGNCSymbol;Acc:HGNC:11303]
0.000783	HCN3	228741_s_at	hyperpolarizationactivatedcyclicnucleotidegatedpotassiumchannel3[Source:HGNCSymbol;Acc:HGNC:19183]
0.000783	ZBED9	244758_at	zincfinger,BED-typecontaining9[Source:HGNCSymbol;Acc:HGNC:13851]
0.000783	SNF8	218391_at	SNF8,ESCRT-IIcomplexsubunit[Source:HGNCSymbol;Acc:HGNC:17028]
0.000783	SLC12A7	218066_at	solutecarrierfamily12(potassium/chloridetransporter),member7[Source:HGNCSymbol;Acc:HGNC:10915]
0.000784	BORA	219544_at	bora,aurorakinaseAactivator[Source:HGNCSymbol;Acc:HGNC:24724]
0.000787	FAM69B	227652_at	familywithsequencesimilarity69,memberB[Source:HGNCSymbol;Acc:HGNC:28290]
0.000788	SPC25	209891_at	SPC25,NDC80kinetochorecomplexcomponent[Source:HGNCSymbol;Acc:HGNC:24031]
0.000793	E2F1	204947_at	E2Ftranscriptionfactor1[Source:HGNCSymbol;Acc:HGNC:3113]
0.000793	RP11-307C12.12	239666_at	N/A
0.000795	CITED1	207144_s_at	Cbp/p300-interactingtransactivator,withGlu/Asp-richcarboxy-terminaldomain,1[Source:HGNCSymbol;Acc:HGNC:1986]
0.000795	MAPRE3	214270_s_at	microtubule-associatedprotein,RP/EBfamily,member3[Source:HGNCSymbol;Acc:HGNC:6892]
0.000796	RNF114	200868_s_at	ringfingerprotein114[Source:HGNCSymbol;Acc:HGNC:13094]
0.000796	PRKAA2	238441_at	proteinkinase,AMP-activated,alpha2catalyticsubunit[Source:HGNCSymbol;Acc:HGNC:9377]
0.000798	ARL5A	226617_at	ADP-ribosylationfactor-like5A[Source:HGNCSymbol;Acc:HGNC:696]
0.000803	PPIH	204228_at	peptidylprolylisomeraseH(cyclophilinH)[Source:HGNCSymbol;Acc:HGNC:14651]
0.000806	CCDC149	240095_at	coiled-coildomaincontaining149[Source:HGNCSymbol;Acc:HGNC:25405]
0.000806	RPS6KA6	228502_at	ribosomalproteinS6kinase,90kDa,polypeptide6[Source:HGNCSymbol;Acc:HGNC:10435]
0.000806	CDC6	203967_at	celldivisioncycle6[Source:HGNCSymbol;Acc:HGNC:1744]
0.000807	POLR3K	218866_s_at	polymerase(RNA)III(DNAdirected)polypeptideK,12.3kDa[Source:HGNCSymbol;Acc:HGNC:14121]
0.000807	PREB	217861_s_at	prolactinregulatoryelementbinding[Source:HGNCSymbol;Acc:HGNC:9356]
0.000809	ARHGEF16	208009_s_at	Rhoguaninenucleotideexchangefactor(GEF)16[Source:HGNCSymbol;Acc:HGNC:15515]
0.000809	G2E3	223256_at	G2/M-phasespecificE3ubiquitinproteinligase[Source:HGNCSymbol;Acc:HGNC:20338]
0.000813	EIF2AK1	217735_s_at	eukaryotictranslationinitiationfactor2-alphakinase1[Source:HGNCSymbol;Acc:HGNC:24921]
0.000814	FOXJ1	205906_at	forkheadboxJ1[Source:HGNCSymbol;Acc:HGNC:3816]
0.000815	C11ORF30	1569349_at	chromosome11openreadingframe30[Source:HGNCSymbol;Acc:HGNC:18071]
0.000816	GAREM	237262_at	GRB2associated,regulatorofMAPK1[Source:HGNCSymbol;Acc:HGNC:26136]
0.000817	PPFIA3	215280_s_at	proteintyrosinephosphatase,receptortype,fpolypeptide(PTPRF),interactingprotein(liprin),alpha3[Source:HGNCSymbol;Acc:HGNC:9247]
0.000817	ZSCAN21	223424_s_at	zincfingerandSCANdomaincontaining21[Source:HGNCSymbol;Acc:HGNC:13104]
0.000818	UGDH	203343_at	UDP-glucose6-dehydrogenase[Source:HGNCSymbol;Acc:HGNC:12525]
0.000818	KNOP1	213237_at	lysine-richnucleolarprotein1[Source:HGNCSymbol;Acc:HGNC:34404]
0.000819	WIPF2	231251_at	WAS/WASLinteractingproteinfamily,member2[Source:HGNCSymbol;Acc:HGNC:30923]
0.000819	HK2	202934_at	hexokinase2[Source:HGNCSymbol;Acc:HGNC:4923]
0.00082	EIF4E	201436_at	eukaryotictranslationinitiationfactor4E[Source:HGNCSymbol;Acc:HGNC:3287]
0.000821	CACNA2D2	242806_at	calciumchannel,voltage-dependent,alpha2/deltasubunit2[Source:HGNCSymbol;Acc:HGNC:1400]
0.000821	AK7	1553734_at	adenylatekinase7[Source:HGNCSymbol;Acc:HGNC:20091]
0.000822	DEPTOR	218858_at	DEPdomaincontainingMTOR-interactingprotein[Source:HGNCSymbol;Acc:HGNC:22953]
0.000822	GOLT1A	229372_at	golgitransport1A[Source:HGNCSymbol;Acc:HGNC:24766]
0.000822	C4ORF46	238015_at	chromosome4openreadingframe46[Source:HGNCSymbol;Acc:HGNC:27320]
0.000823	DUSP4	204015_s_at	dualspecificityphosphatase4[Source:HGNCSymbol;Acc:HGNC:3070]
0.000825	PGK1	217356_s_at	phosphoglyceratekinase1[Source:HGNCSymbol;Acc:HGNC:8896]
0.000825	MAP2K2	213490_s_at	mitogen-activatedproteinkinasekinase2[Source:HGNCSymbol;Acc:HGNC:6842]
0.000827	CEACAM7	206199_at	carcinoembryonicantigen-relatedcelladhesionmolecule7[Source:HGNCSymbol;Acc:HGNC:1819]
0.000828	PIK3R3	202743_at	phosphoinositide-3-kinase,regulatorysubunit3(gamma)[Source:HGNCSymbol;Acc:HGNC:8981]
0.00083	HES4	227347_x_at	hesfamilybHLHtranscriptionfactor4[Source:HGNCSymbol;Acc:HGNC:24149]
0.00083	RBM47	218035_s_at	RNAbindingmotifprotein47[Source:HGNCSymbol;Acc:HGNC:30358]
0.000831	HIPK2	224065_at	homeodomaininteractingproteinkinase2[Source:HGNCSymbol;Acc:HGNC:14402]
0.000832	HNRNPA0	229083_at	heterogeneousnuclearribonucleoproteinA0[Source:HGNCSymbol;Acc:HGNC:5030]
0.000833	DDHD1	225971_at	DDHDdomaincontaining1[Source:HGNCSymbol;Acc:HGNC:19714]
0.000834	GSPT1	234975_at	G1toSphasetransition1[Source:HGNCSymbol;Acc:HGNC:4621]
0.000835	MIPEP	204305_at	mitochondrialintermediatepeptidase[Source:HGNCSymbol;Acc:HGNC:7104]
0.000837	ATP1A3	214432_at	ATPase,Na+/K+transporting,alpha3polypeptide[Source:HGNCSymbol;Acc:HGNC:801]
0.000837	CBX3	200037_s_at	chromoboxhomolog3[Source:HGNCSymbol;Acc:HGNC:1553]
0.000838	CACNA1D	207998_s_at	calciumchannel,voltage-dependent,Ltype,alpha1Dsubunit[Source:HGNCSymbol;Acc:HGNC:1391]
0.000839	SCD	200831_s_at	stearoyl-CoAdesaturase(delta-9-desaturase)[Source:HGNCSymbol;Acc:HGNC:10571]
0.000839	PKP4	201927_s_at	plakophilin4[Source:HGNCSymbol;Acc:HGNC:9026]
0.00084	KIF22	202183_s_at	kinesinfamilymember22[Source:HGNCSymbol;Acc:HGNC:6391]
0.00084	ZNF207	200828_s_at	zincfingerprotein207[Source:HGNCSymbol;Acc:HGNC:12998]
0.000843	PHF3	217953_at	PHDfingerprotein3[Source:HGNCSymbol;Acc:HGNC:8921]
0.000845	ZSCAN9	239406_at	zincfingerandSCANdomaincontaining9[Source:HGNCSymbol;Acc:HGNC:12984]
0.000847	MZT1	225578_at	mitoticspindleorganizingprotein1[Source:HGNCSymbol;Acc:HGNC:33830]
0.000847	SNRPB2	202505_at	smallnuclearribonucleoproteinpolypeptideB[Source:HGNCSymbol;Acc:HGNC:11155]
0.000847	OPRD1	1559111_a_at	opioidreceptor,delta1[Source:HGNCSymbol;Acc:HGNC:8153]
0.000849	ARFIP1	214483_s_at	ADP-ribosylationfactorinteractingprotein1[Source:HGNCSymbol;Acc:HGNC:21496]
0.00085	PPP2R4	208874_x_at	proteinphosphatase2Aactivator,regulatorysubunit4[Source:HGNCSymbol;Acc:HGNC:9308]
0.000851	ASS1	230406_at	argininosuccinatesynthase1[Source:HGNCSymbol;Acc:HGNC:758]
0.000852	HMGB1	224734_at	highmobilitygroupbox1[Source:HGNCSymbol;Acc:HGNC:4983]
0.000853	DNAJC3-AS1	240574_at	DNAJC3antisenseRNA1(headtohead)[Source:HGNCSymbol;Acc:HGNC:39808]
0.000853	RHEB	227633_at	Rashomologenrichedinbrain[Source:HGNCSymbol;Acc:HGNC:10011]
0.000855	OGDH	201282_at	oxoglutarate(alpha-ketoglutarate)dehydrogenase(lipoamide)[Source:HGNCSymbol;Acc:HGNC:8124]
0.000855	TRIM24	213301_x_at	tripartitemotifcontaining24[Source:HGNCSymbol;Acc:HGNC:11812]
0.000856	CLCN3	201732_s_at	chloridechannel,voltage-sensitive3[Source:HGNCSymbol;Acc:HGNC:2021]
0.000859	RAC1	1567458_s_at	ras-relatedC3botulinumtoxinsubstrate1(rhofamily,smallGTPbindingproteinRac1)[Source:HGNCSymbol;Acc:HGNC:9801]
0.00086	SLC43A2	226629_at	solutecarrierfamily43(aminoacidsystemLtransporter),member2[Source:HGNCSymbol;Acc:HGNC:23087]
0.000866	KDELR2	200700_s_at	KDEL(Lys-Asp-Glu-Leu)endoplasmicreticulumproteinretentionreceptor2[Source:HGNCSymbol;Acc:HGNC:6305]
0.000867	NFIB	209289_at	nuclearfactorI/B[Source:HGNCSymbol;Acc:HGNC:7785]
0.000867	MRPL50	225581_s_at	mitochondrialribosomalproteinL50[Source:HGNCSymbol;Acc:HGNC:16654]
0.000869	YKT6	217784_at	YKT6v-SNAREhomolog(S.cerevisiae)[Source:HGNCSymbol;Acc:HGNC:16959]
0.000871	GALNT12	222773_s_at	polypeptideN-acetylgalactosaminyltransferase12[Source:HGNCSymbol;Acc:HGNC:19877]
0.000873	MED16	221418_s_at	mediatorcomplexsubunit16[Source:HGNCSymbol;Acc:HGNC:17556]
0.000873	UBE2M	203109_at	ubiquitin-conjugatingenzymeE2M[Source:HGNCSymbol;Acc:HGNC:12491]
0.000874	CENPB	212437_at	centromereproteinB,80kDa[Source:HGNCSymbol;Acc:HGNC:1852]
0.000875	DDC	214347_s_at	dopadecarboxylase(aromaticL-aminoaciddecarboxylase)[Source:HGNCSymbol;Acc:HGNC:2719]
0.000875	MSI2	225238_at	musashiRNA-bindingprotein2[Source:HGNCSymbol;Acc:HGNC:18585]
0.000877	WHSC1	222778_s_at	Wolf-Hirschhornsyndromecandidate1[Source:HGNCSymbol;Acc:HGNC:12766]
0.000877	TOP1	208900_s_at	topoisomerase(DNA)I[Source:HGNCSymbol;Acc:HGNC:11986]
0.000877	ANKS1B	227441_s_at	ankyrinrepeatandsterilealphamotifdomaincontaining1B[Source:HGNCSymbol;Acc:HGNC:24600]
0.000877	TSEN54	225879_at	TSEN54tRNAsplicingendonucleasesubunit[Source:HGNCSymbol;Acc:HGNC:27561]
0.000878	MCM2	202107_s_at	minichromosomemaintenancecomplexcomponent2[Source:HGNCSymbol;Acc:HGNC:6944]
0.000879	ST14	216905_s_at	suppressionoftumorigenicity14(coloncarcinoma)[Source:HGNCSymbol;Acc:HGNC:11344]
0.00088	SIGIRR	218921_at	singleimmunoglobulinandtoll-interleukin1receptor(TIR)domain[Source:HGNCSymbol;Acc:HGNC:30575]
0.00088	IMP4	212411_at	IMP4,U3smallnucleolarribonucleoprotein[Source:HGNCSymbol;Acc:HGNC:30856]
0.00088	DBR1	234295_at	debranchingRNAlariats1[Source:HGNCSymbol;Acc:HGNC:15594]
0.000882	NBEAL2	212443_at	neurobeachin-like2[Source:HGNCSymbol;Acc:HGNC:31928]
0.000882	SOCS7	214015_at	suppressorofcytokinesignaling7[Source:HGNCSymbol;Acc:HGNC:29846]
0.000883	EPHA8	1554069_at	EPHreceptorA8[Source:HGNCSymbol;Acc:HGNC:3391]
0.000884	CCNT1	206967_at	cyclinT1[Source:HGNCSymbol;Acc:HGNC:1599]
0.000884	NSUN7	238983_at	NOP2/Sundomainfamily,member7[Source:HGNCSymbol;Acc:HGNC:25857]
0.000885	PAFAH1B3	203228_at	platelet-activatingfactoracetylhydrolase1b,catalyticsubunit3(29kDa)[Source:HGNCSymbol;Acc:HGNC:8576]
0.000887	PPM1E	236302_at	proteinphosphatase,Mg2+/Mn2+dependent,1E[Source:HGNCSymbol;Acc:HGNC:19322]
0.000888	LFNG	215270_at	LFNGO-fucosylpeptide3-beta-N-acetylglucosaminyltransferase[Source:HGNCSymbol;Acc:HGNC:6560]
0.00089	CLDN11	228335_at	claudin11[Source:HGNCSymbol;Acc:HGNC:8514]
0.000892	KCNMB4	235930_at	potassiumchannelsubfamilyMregulatorybetasubunit4[Source:HGNCSymbol;Acc:HGNC:6289]
0.000895	KMT2A	212080_at	lysine(K)-specificmethyltransferase2A[Source:HGNCSymbol;Acc:HGNC:7132]
0.000896	SCAMP1	206668_s_at	secretorycarriermembraneprotein1[Source:HGNCSymbol;Acc:HGNC:10563]
0.000896	ILVBL	210624_s_at	ilvB(bacterialacetolactatesynthase)-like[Source:HGNCSymbol;Acc:HGNC:6041]
0.000896	PLXNB1	215807_s_at	plexinB1[Source:HGNCSymbol;Acc:HGNC:9103]
0.000897	PGK1	200737_at	phosphoglyceratekinase1[Source:HGNCSymbol;Acc:HGNC:8896]
0.000897	ING5	229197_at	inhibitorofgrowthfamily,member5[Source:HGNCSymbol;Acc:HGNC:19421]
0.000898	COX4I1	200086_s_at	cytochromecoxidasesubunitIVisoform1[Source:HGNCSymbol;Acc:HGNC:2265]
0.000898	MRPS2	218001_at	mitochondrialribosomalproteinS2[Source:HGNCSymbol;Acc:HGNC:14495]
0.000899	MCF2L-AS1	220354_at	MCF2LantisenseRNA1[Source:HGNCSymbol;Acc:HGNC:39825]
0.0009	DIAPH3	229097_at	diaphanous-relatedformin3[Source:HGNCSymbol;Acc:HGNC:15480]
0.0009	AC005154.6	233732_at	N/A
0.000903	EIF3B	208688_x_at	eukaryotictranslationinitiationfactor3,subunitB[Source:HGNCSymbol;Acc:HGNC:3280]
0.000904	TLE1	203222_s_at	transducin-likeenhancerofsplit1(E(sp1)homolog,Drosophila)[Source:HGNCSymbol;Acc:HGNC:11837]
0.000904	SEPHS2	200961_at	selenophosphatesynthetase2[Source:HGNCSymbol;Acc:HGNC:19686]
0.000906	FAM195A	1553715_s_at	familywithsequencesimilarity195,memberA[Source:HGNCSymbol;Acc:HGNC:14142]
0.00091	GMFB	202544_at	gliamaturationfactor,beta[Source:HGNCSymbol;Acc:HGNC:4373]
0.000911	TSEN34	218132_s_at	TSEN34tRNAsplicingendonucleasesubunit[Source:HGNCSymbol;Acc:HGNC:15506]
0.000915	MRPL57	204386_s_at	mitochondrialribosomalproteinL57[Source:HGNCSymbol;Acc:HGNC:14514]
0.000916	DOLPP1	221817_at	dolichyldiphosphatase1[Source:HGNCSymbol;Acc:HGNC:29565]
0.000917	MRPL42	222466_s_at	mitochondrialribosomalproteinL42[Source:HGNCSymbol;Acc:HGNC:14493]
0.000917	HECW2	232080_at	HECT,C2andWWdomaincontainingE3ubiquitinproteinligase2[Source:HGNCSymbol;Acc:HGNC:29853]
0.000917	CDK1	203213_at	cyclin-dependentkinase1[Source:HGNCSymbol;Acc:HGNC:1722]
0.000919	NEK5	237168_at	NIMA-relatedkinase5[Source:HGNCSymbol;Acc:HGNC:7748]
0.00092	TRIM37	213009_s_at	tripartitemotifcontaining37[Source:HGNCSymbol;Acc:HGNC:7523]
0.00092	HSPA4L	205543_at	heatshock70kDaprotein4-like[Source:HGNCSymbol;Acc:HGNC:17041]
0.000924	SRSF1	201741_x_at	serine/arginine-richsplicingfactor1[Source:HGNCSymbol;Acc:HGNC:10780]
0.000925	CASP2	226032_at	caspase2,apoptosis-relatedcysteinepeptidase[Source:HGNCSymbol;Acc:HGNC:1503]
0.000925	KLK12	220782_x_at	kallikrein-relatedpeptidase12[Source:HGNCSymbol;Acc:HGNC:6360]
0.000928	GCA	203765_at	grancalcin,EF-handcalciumbindingprotein[Source:HGNCSymbol;Acc:HGNC:15990]
0.000929	KLHL2	219157_at	kelch-likefamilymember2[Source:HGNCSymbol;Acc:HGNC:6353]
0.000929	ZNF567	242429_at	zincfingerprotein567[Source:HGNCSymbol;Acc:HGNC:28696]
0.000931	STRBP	233252_s_at	spermatidperinuclearRNAbindingprotein[Source:HGNCSymbol;Acc:HGNC:16462]
0.000932	REXO1L1P	1553009_s_at	REX1,RNAexonuclease1homolog(S.cerevisiae)-like1,pseudogene[Source:HGNCSymbol;Acc:HGNC:24660]
0.000933	OPRD1	1559110_at	opioidreceptor,delta1[Source:HGNCSymbol;Acc:HGNC:8153]
0.000933	TSTA3	201644_at	tissuespecifictransplantationantigenP35B[Source:HGNCSymbol;Acc:HGNC:12390]
0.000935	PITPNA-AS1	228972_at	PITPNAantisenseRNA1[Source:HGNCSymbol;Acc:HGNC:44116]
0.000935	JAKMIP1	238600_at	januskinaseandmicrotubuleinteractingprotein1[Source:HGNCSymbol;Acc:HGNC:26460]
0.000936	MAST1	217231_s_at	microtubuleassociatedserine/threoninekinase1[Source:HGNCSymbol;Acc:HGNC:19034]
0.000936	NDUFAF5	222894_x_at	NADHdehydrogenase(ubiquinone)complexI,assemblyfactor5[Source:HGNCSymbol;Acc:HGNC:15899]
0.000937	GAS8	204921_at	growtharrest-specific8[Source:HGNCSymbol;Acc:HGNC:4166]
0.000938	VPS41	203106_s_at	vacuolarproteinsorting41homolog(S.cerevisiae)[Source:HGNCSymbol;Acc:HGNC:12713]
0.00094	MCFD2	212246_at	multiplecoagulationfactordeficiency2[Source:HGNCSymbol;Acc:HGNC:18451]
0.000942	USP42	226176_s_at	ubiquitinspecificpeptidase42[Source:HGNCSymbol;Acc:HGNC:20068]
0.000943	PDZD8	225829_at	PDZdomaincontaining8[Source:HGNCSymbol;Acc:HGNC:26974]
0.000944	NHP2P2	216583_x_at	NHP2ribonucleoproteinpseudogene2[Source:HGNCSymbol;Acc:HGNC:22797]
0.000946	MALAT1	223577_x_at	Metastasis-associatedlungadenocarcinomatranscript1[Source:UniProtKB/Swiss-Prot;Acc:Q9UHZ2]
0.00095	EZH2	203358_s_at	enhancerofzeste2polycombrepressivecomplex2subunit[Source:HGNCSymbol;Acc:HGNC:3527]
0.000951	LSM4	202736_s_at	LSM4homolog,U6smallnuclearRNAassociated(S.cerevisiae)[Source:HGNCSymbol;Acc:HGNC:17259]
0.000955	WDR33	223146_at	WDrepeatdomain33[Source:HGNCSymbol;Acc:HGNC:25651]
0.000956	AQR	212583_at	aquariusintron-bindingspliceosomalfactor[Source:HGNCSymbol;Acc:HGNC:29513]
0.000957	GCAT	36475_at	glycineC-acetyltransferase[Source:HGNCSymbol;Acc:HGNC:4188]
0.000959	C11ORF30	242847_at	chromosome11openreadingframe30[Source:HGNCSymbol;Acc:HGNC:18071]
0.000963	GABRB3	227830_at	gamma-aminobutyricacid(GABA)Areceptor,beta3[Source:HGNCSymbol;Acc:HGNC:4083]
0.000963	DIRAS1	226573_at	DIRASfamily,GTP-bindingRAS-like1[Source:HGNCSymbol;Acc:HGNC:19127]
0.000968	PROSER1	225887_at	prolineandserinerich1[Source:HGNCSymbol;Acc:HGNC:20291]
0.00097	RFK	203225_s_at	riboflavinkinase[Source:HGNCSymbol;Acc:HGNC:30324]
0.000971	RPAIN	228183_s_at	RPAinteractingprotein[Source:HGNCSymbol;Acc:HGNC:28641]
0.000972	MAPKAP1	229846_s_at	mitogen-activatedproteinkinaseassociatedprotein1[Source:HGNCSymbol;Acc:HGNC:18752]
0.000972	LINC00184	1559646_a_at	longintergenicnon-proteincodingRNA184[Source:HGNCSymbol;Acc:HGNC:37192]
0.000973	NDUFAB1	202077_at	NADHdehydrogenase(ubiquinone)1,alpha/betasubcomplex,1,8kDa[Source:HGNCSymbol;Acc:HGNC:7694]
0.000974	LRRC4	223552_at	leucinerichrepeatcontaining4[Source:HGNCSymbol;Acc:HGNC:15586]
0.000975	HSF2	211220_s_at	heatshocktranscriptionfactor2[Source:HGNCSymbol;Acc:HGNC:5225]
0.00098	FBRSL1	225704_at	fibrosin-like1[Source:HGNCSymbol;Acc:HGNC:29308]
0.00098	ARHGAP32	242196_at	RhoGTPaseactivatingprotein32[Source:HGNCSymbol;Acc:HGNC:17399]
0.00098	KIF9	231319_x_at	kinesinfamilymember9[Source:HGNCSymbol;Acc:HGNC:16666]
0.000981	SCN8A	244708_at	sodiumchannel,voltagegated,typeVIIIalphasubunit[Source:HGNCSymbol;Acc:HGNC:10596]
0.000981	BAZ1A	217985_s_at	bromodomainadjacenttozincfingerdomain,1A[Source:HGNCSymbol;Acc:HGNC:960]
0.000981	CDC25A	204696_s_at	celldivisioncycle25A[Source:HGNCSymbol;Acc:HGNC:1725]
0.000984	PPME1	217841_s_at	proteinphosphatasemethylesterase1[Source:HGNCSymbol;Acc:HGNC:30178]
0.000984	SLC25A13	203775_at	solutecarrierfamily25(aspartate/glutamatecarrier),member13[Source:HGNCSymbol;Acc:HGNC:10983]
0.000985	B3GNT4	221240_s_at	UDP-GlcNAc:betaGalbeta-1,3-N-acetylglucosaminyltransferase4[Source:HGNCSymbol;Acc:HGNC:15683]
0.000985	DCP2	212919_at	decappingmRNA2[Source:HGNCSymbol;Acc:HGNC:24452]
0.000985	FOXK1	230342_at	forkheadboxK1[Source:HGNCSymbol;Acc:HGNC:23480]
0.000987	NFIB	211467_s_at	nuclearfactorI/B[Source:HGNCSymbol;Acc:HGNC:7785]
0.000987	UROS	1568781_at	uroporphyrinogenIIIsynthase[Source:HGNCSymbol;Acc:HGNC:12592]
0.000989	RGS9BP	1556199_a_at	regulatorofGproteinsignaling9bindingprotein[Source:HGNCSymbol;Acc:HGNC:30304]
0.000993	PTGES2	218083_at	prostaglandinEsynthase2[Source:HGNCSymbol;Acc:HGNC:17822]
0.000994	CHD6	225031_at	chromodomainhelicaseDNAbindingprotein6[Source:HGNCSymbol;Acc:HGNC:19057]
0.000994	ASS1	207076_s_at	argininosuccinatesynthase1[Source:HGNCSymbol;Acc:HGNC:758]
0.000997	LAPTM4B	208767_s_at	lysosomalproteintransmembrane4beta[Source:HGNCSymbol;Acc:HGNC:13646]
0.000997	TMED4	224680_at	transmembraneemp24proteintransportdomaincontaining4[Source:HGNCSymbol;Acc:HGNC:22301]
0.000997	SLC15A2	205317_s_at	solutecarrierfamily15(oligopeptidetransporter),member2[Source:HGNCSymbol;Acc:HGNC:10921]
0.000998	GHET1	1570125_at	gastriccarcinomaproliferationenhancingtranscript1[Source:HGNCSymbol;Acc:HGNC:49425]
0.001	RMND5B	213297_at	requiredformeioticnucleardivision5homologB(S.cerevisiae)[Source:HGNCSymbol;Acc:HGNC:26181]
0.001	TBL2	212685_s_at	transducin(beta)-like2[Source:HGNCSymbol;Acc:HGNC:11586]
0.001	SLC19A2	209681_at	solutecarrierfamily19(thiaminetransporter),member2[Source:HGNCSymbol;Acc:HGNC:10938]
0.001	APLP2	214875_x_at	amyloidbeta(A4)precursor-likeprotein2[Source:HGNCSymbol;Acc:HGNC:598]
0.00101	SLC2A8	218985_at	solutecarrierfamily2(facilitatedglucosetransporter),member8[Source:HGNCSymbol;Acc:HGNC:13812]
0.00101	FAM220A	224452_s_at	familywithsequencesimilarity220,memberA[Source:HGNCSymbol;Acc:HGNC:22422]
0.00101	AP3D1	206592_s_at	adaptor-relatedproteincomplex3,delta1subunit[Source:HGNCSymbol;Acc:HGNC:568]
0.00101	HSPH1	208744_x_at	heatshock105kDa/110kDaprotein1[Source:HGNCSymbol;Acc:HGNC:16969]
0.00101	TRIM24	1569316_at	tripartitemotifcontaining24[Source:HGNCSymbol;Acc:HGNC:11812]
0.00101	FAR2	220615_s_at	fattyacylCoAreductase2[Source:HGNCSymbol;Acc:HGNC:25531]
0.00101	ARID2	225490_at	ATrichinteractivedomain2(ARID,RFX-like)[Source:HGNCSymbol;Acc:HGNC:18037]
0.00101	NACC2	212993_at	NACCfamilymember2,BENandBTB(POZ)domaincontaining[Source:HGNCSymbol;Acc:HGNC:23846]
0.00101	NUPL1	225047_at	nucleoporinlike1[Source:HGNCSymbol;Acc:HGNC:20261]
0.00102	GRIP1	235957_at	glutamatereceptorinteractingprotein1[Source:HGNCSymbol;Acc:HGNC:18708]
0.00102	RAB11FIP1	231830_x_at	RAB11familyinteractingprotein1(classI)[Source:HGNCSymbol;Acc:HGNC:30265]
0.00102	PRKAB1	201835_s_at	proteinkinase,AMP-activated,beta1non-catalyticsubunit[Source:HGNCSymbol;Acc:HGNC:9378]
0.00102	PGK1	200738_s_at	phosphoglyceratekinase1[Source:HGNCSymbol;Acc:HGNC:8896]
0.00102	RAB25	218186_at	RAB25,memberRASoncogenefamily[Source:HGNCSymbol;Acc:HGNC:18238]
0.00102	PDE12	1554915_a_at	phosphodiesterase12[Source:HGNCSymbol;Acc:HGNC:25386]
0.00102	DHFR	202534_x_at	dihydrofolatereductase[Source:HGNCSymbol;Acc:HGNC:2861]
0.00103	ZDHHC11	232417_x_at	zincfinger,DHHC-typecontaining11[Source:HGNCSymbol;Acc:HGNC:19158]
0.00103	BRINP3	217562_at	bonemorphogeneticprotein/retinoicacidinducibleneural-specific3[Source:HGNCSymbol;Acc:HGNC:22393]
0.00103	SCRN1	201462_at	secernin1[Source:HGNCSymbol;Acc:HGNC:22192]
0.00103	SLMO2	222441_x_at	slowmohomolog2(Drosophila)[Source:HGNCSymbol;Acc:HGNC:15892]
0.00103	TMEM178B	238936_at	transmembraneprotein178B[Source:HGNCSymbol;Acc:HGNC:44112]
0.00103	NFYB	244704_at	nucleartranscriptionfactorY,beta[Source:HGNCSymbol;Acc:HGNC:7805]
0.00103	AIMP2	209971_x_at	aminoacyltRNAsynthetasecomplex-interactingmultifunctionalprotein2[Source:HGNCSymbol;Acc:HGNC:20609]
0.00104	MYCL	214058_at	v-mycavianmyelocytomatosisviraloncogenelungcarcinomaderivedhomolog[Source:HGNCSymbol;Acc:HGNC:7555]
0.00104	CNKSR3	227481_at	CNKSRfamilymember3[Source:HGNCSymbol;Acc:HGNC:23034]
0.00104	CAND1	243910_x_at	cullin-associatedandneddylation-dissociated1[Source:HGNCSymbol;Acc:HGNC:30688]
0.00104	PIAS4	212881_at	proteininhibitorofactivatedSTAT,4[Source:HGNCSymbol;Acc:HGNC:17002]
0.00104	CTD-2537I9.16	1563344_at	N/A
0.00104	APOOL	213289_at	apolipoproteinO-like[Source:HGNCSymbol;Acc:HGNC:24009]
0.00104	AP2A2	212159_x_at	adaptor-relatedproteincomplex2,alpha2subunit[Source:HGNCSymbol;Acc:HGNC:562]
0.00104	PERP	222392_x_at	PERP,TP53apoptosiseffector[Source:HGNCSymbol;Acc:HGNC:17637]
0.00104	TOM1L1	240261_at	targetofmyb1(chicken)-like1[Source:HGNCSymbol;Acc:HGNC:11983]
0.00105	ZSCAN16	219676_at	zincfingerandSCANdomaincontaining16[Source:HGNCSymbol;Acc:HGNC:20813]
0.00105	RIMS2	229823_at	regulatingsynapticmembraneexocytosis2[Source:HGNCSymbol;Acc:HGNC:17283]
0.00105	BCAP31	200837_at	B-cellreceptor-associatedprotein31[Source:HGNCSymbol;Acc:HGNC:16695]
0.00105	C9ORF116	221946_at	chromosome9openreadingframe116[Source:HGNCSymbol;Acc:HGNC:28435]
0.00105	ASPHD1	214993_at	aspartatebeta-hydroxylasedomaincontaining1[Source:HGNCSymbol;Acc:HGNC:27380]
0.00105	KRTAP2-2	234772_s_at	keratinassociatedprotein42768[Source:HGNCSymbol;Acc:HGNC:18905]
0.00105	RBM12	212170_at	RNAbindingmotifprotein12[Source:HGNCSymbol;Acc:HGNC:9898]
0.00105	PDCL	204448_s_at	phosducin-like[Source:HGNCSymbol;Acc:HGNC:8770]
0.00105	NAA40	222369_at	N(alpha)-acetyltransferase40,NatDcatalyticsubunit[Source:HGNCSymbol;Acc:HGNC:25845]
0.00105	DTNA	208430_s_at	dystrobrevin,alpha[Source:HGNCSymbol;Acc:HGNC:3057]
0.00105	PPP2R5E	229322_at	proteinphosphatase2,regulatorysubunitB',epsilonisoform[Source:HGNCSymbol;Acc:HGNC:9313]
0.00106	HPCAL4	219671_at	hippocalcinlike4[Source:HGNCSymbol;Acc:HGNC:18212]
0.00106	CYB5RL	235992_s_at	cytochromeb5reductase-like[Source:HGNCSymbol;Acc:HGNC:32220]
0.00106	JKAMP	223547_at	JNK1/MAPK8-associatedmembraneprotein[Source:HGNCSymbol;Acc:HGNC:20184]
0.00106	WDR89	235025_at	WDrepeatdomain89[Source:HGNCSymbol;Acc:HGNC:20489]
0.00106	TSPAN17	225235_at	tetraspanin17[Source:HGNCSymbol;Acc:HGNC:13594]
0.00106	BBOX1-AS1	243018_at	BBOX1antisenseRNA1[Source:HGNCSymbol;Acc:HGNC:50700]
0.00106	HN1	217755_at	hematologicalandneurologicalexpressed1[Source:HGNCSymbol;Acc:HGNC:14569]
0.00106	RP5-1136G13.2	228899_at	N/A
0.00106	MRPS35	217942_at	mitochondrialribosomalproteinS35[Source:HGNCSymbol;Acc:HGNC:16635]
0.00106	SPTSSA	213508_at	serinepalmitoyltransferase,smallsubunitA[Source:HGNCSymbol;Acc:HGNC:20361]
0.00106	CDCP1	234932_s_at	CUBdomaincontainingprotein1[Source:HGNCSymbol;Acc:HGNC:24357]
0.00106	HDAC8	223908_at	histonedeacetylase8[Source:HGNCSymbol;Acc:HGNC:13315]
0.00107	NIPAL2	227001_at	NIPA-likedomaincontaining2[Source:HGNCSymbol;Acc:HGNC:25854]
0.00107	FDPSP5	217344_at	farnesyldiphosphatesynthasepseudogene5[Source:HGNCSymbol;Acc:HGNC:3636]
0.00107	DNAAF2	219166_at	dynein,axonemal,assemblyfactor2[Source:HGNCSymbol;Acc:HGNC:20188]
0.00107	FAM181B	231128_at	familywithsequencesimilarity181,memberB[Source:HGNCSymbol;Acc:HGNC:28512]
0.00107	RAB11FIP1	219681_s_at	RAB11familyinteractingprotein1(classI)[Source:HGNCSymbol;Acc:HGNC:30265]
0.00107	BNIP1	204930_s_at	BCL2/adenovirusE1B19kDainteractingprotein1[Source:HGNCSymbol;Acc:HGNC:1082]
0.00108	NIPA1	1552696_at	nonimprintedinPrader-Willi/Angelmansyndrome1[Source:HGNCSymbol;Acc:HGNC:17043]
0.00108	HDHD3	221256_s_at	haloaciddehalogenase-likehydrolasedomaincontaining3[Source:HGNCSymbol;Acc:HGNC:28171]
0.00108	THEM6	218500_at	thioesterasesuperfamilymember6[Source:HGNCSymbol;Acc:HGNC:29656]
0.00108	EME1	234464_s_at	essentialmeioticstructure-specificendonuclease1[Source:HGNCSymbol;Acc:HGNC:24965]
0.00108	JADE3	204866_at	jadefamilyPHDfinger3[Source:HGNCSymbol;Acc:HGNC:22982]
0.00108	SLC26A7	1552826_at	solutecarrierfamily26(anionexchanger),member7[Source:HGNCSymbol;Acc:HGNC:14467]
0.00108	RP5-1148A21.3	1559322_at	N/A
0.00108	TRAP1	201391_at	TNFreceptor-associatedprotein1[Source:HGNCSymbol;Acc:HGNC:16264]
0.00108	KRT20	213953_at	keratin20[Source:HGNCSymbol;Acc:HGNC:20412]
0.00108	COX5B	202343_x_at	cytochromecoxidasesubunitVb[Source:HGNCSymbol;Acc:HGNC:2269]
0.00109	PARP2	204752_x_at	poly(ADP-ribose)polymerase2[Source:HGNCSymbol;Acc:HGNC:272]
0.00109	ZNF107	205739_x_at	zincfingerprotein107[Source:HGNCSymbol;Acc:HGNC:12887]
0.00109	SHMT2	214437_s_at	serinehydroxymethyltransferase2(mitochondrial)[Source:HGNCSymbol;Acc:HGNC:10852]
0.00109	ERBB4	214053_at	erb-b2receptortyrosinekinase4[Source:HGNCSymbol;Acc:HGNC:3432]
0.00109	ZUFSP	228330_at	zincfingerwithUFM1-specificpeptidasedomain[Source:HGNCSymbol;Acc:HGNC:21224]
0.00109	MAPT	203928_x_at	microtubule-associatedproteintau[Source:HGNCSymbol;Acc:HGNC:6893]
0.00109	POLR2E	217854_s_at	polymerase(RNA)II(DNAdirected)polypeptideE,25kDa[Source:HGNCSymbol;Acc:HGNC:9192]
0.0011	STEAP3	218424_s_at	STEAPfamilymember3,metalloreductase[Source:HGNCSymbol;Acc:HGNC:24592]
0.0011	GGA2	213772_s_at	golgi-associated,gammaadaptinearcontaining,ARFbindingprotein2[Source:HGNCSymbol;Acc:HGNC:16064]
0.0011	INF2	218144_s_at	invertedformin,FH2andWH2domaincontaining[Source:HGNCSymbol;Acc:HGNC:23791]
0.0011	CSNK2A1	212072_s_at	caseinkinase2,alpha1polypeptide[Source:HGNCSymbol;Acc:HGNC:2457]
0.0011	SCAMP5	212699_at	secretorycarriermembraneprotein5[Source:HGNCSymbol;Acc:HGNC:30386]
0.0011	GMNN	218350_s_at	geminin,DNAreplicationinhibitor[Source:HGNCSymbol;Acc:HGNC:17493]
0.0011	CAPN10	219333_s_at	calpain10[Source:HGNCSymbol;Acc:HGNC:1477]
0.0011	CERS6	242019_at	ceramidesynthase6[Source:HGNCSymbol;Acc:HGNC:23826]
0.00111	NFYB	218127_at	nucleartranscriptionfactorY,beta[Source:HGNCSymbol;Acc:HGNC:7805]
0.00111	MCRS1	202556_s_at	microspheruleprotein1[Source:HGNCSymbol;Acc:HGNC:6960]
0.00111	PARP2	215773_x_at	poly(ADP-ribose)polymerase2[Source:HGNCSymbol;Acc:HGNC:272]
0.00111	SPRY4-IT1	1566968_at	SPRY4intronictranscript1(non-proteincoding)[Source:HGNCSymbol;Acc:HGNC:42394]
0.00111	CKAP2	218252_at	cytoskeletonassociatedprotein2[Source:HGNCSymbol;Acc:HGNC:1990]
0.00111	PRR26	1559000_at	prolinerich26[Source:HGNCSymbol;Acc:HGNC:30724]
0.00111	DDX41	217840_at	DEAD(Asp-Glu-Ala-Asp)boxpolypeptide41[Source:HGNCSymbol;Acc:HGNC:18674]
0.00111	SLFN13	1553423_a_at	schlafenfamilymember13[Source:HGNCSymbol;Acc:HGNC:26481]
0.00111	PARP2	214086_s_at	poly(ADP-ribose)polymerase2[Source:HGNCSymbol;Acc:HGNC:272]
0.00111	JPH1	229139_at	junctophilin1[Source:HGNCSymbol;Acc:HGNC:14201]
0.00111	AEN	219361_s_at	apoptosisenhancingnuclease[Source:HGNCSymbol;Acc:HGNC:25722]
0.00111	H2AFZ	200853_at	H2Ahistonefamily,memberZ[Source:HGNCSymbol;Acc:HGNC:4741]
0.00111	ABCA12	215465_at	ATP-bindingcassette,sub-familyA(ABC1),member12[Source:HGNCSymbol;Acc:HGNC:14637]
0.00111	RAB11FIP1	225177_at	RAB11familyinteractingprotein1(classI)[Source:HGNCSymbol;Acc:HGNC:30265]
0.00112	GZF1	225884_s_at	GDNF-induciblezincfingerprotein1[Source:HGNCSymbol;Acc:HGNC:15808]
0.00112	BCL7A	203795_s_at	B-cellCLL/lymphoma7A[Source:HGNCSymbol;Acc:HGNC:1004]
0.00112	EIF4E	242674_at	eukaryotictranslationinitiationfactor4E[Source:HGNCSymbol;Acc:HGNC:3287]
0.00112	CTB-107G13.1	1557599_a_at	N/A
0.00113	RAD23B	201222_s_at	RAD23homologB(S.cerevisiae)[Source:HGNCSymbol;Acc:HGNC:9813]
0.00113	LYRM2	221311_x_at	LYRmotifcontaining2[Source:HGNCSymbol;Acc:HGNC:25229]
0.00113	ACTL6B	206014_at	actin-like6B[Source:HGNCSymbol;Acc:HGNC:160]
0.00113	BAD	1861_at	BCL2-associatedagonistofcelldeath[Source:HGNCSymbol;Acc:HGNC:936]
0.00113	PDIK1L	227255_at	PDLIM1interactingkinase1like[Source:HGNCSymbol;Acc:HGNC:18981]
0.00113	PCDHB2	242481_at	protocadherinbeta2[Source:HGNCSymbol;Acc:HGNC:8687]
0.00113	DERL1	218172_s_at	derlin1[Source:HGNCSymbol;Acc:HGNC:28454]
0.00113	AIF1L	223074_s_at	allograftinflammatoryfactor1-like[Source:HGNCSymbol;Acc:HGNC:28904]
0.00113	ZNF416	234902_s_at	zincfingerprotein416[Source:HGNCSymbol;Acc:HGNC:20645]
0.00113	HOXB8	229667_s_at	homeoboxB8[Source:HGNCSymbol;Acc:HGNC:5119]
0.00114	UBE2D4	218837_s_at	ubiquitin-conjugatingenzymeE2D4(putative)[Source:HGNCSymbol;Acc:HGNC:21647]
0.00114	DAK	218688_at	dihydroxyacetonekinase2homolog(S.cerevisiae)[Source:HGNCSymbol;Acc:HGNC:24552]
0.00114	MACC1	1559361_at	metastasisassociatedincoloncancer1[Source:HGNCSymbol;Acc:HGNC:30215]
0.00114	ASXL2	229359_at	additionalsexcombsliketranscriptionalregulator2[Source:HGNCSymbol;Acc:HGNC:23805]
0.00114	PLEKHA7	242417_at	pleckstrinhomologydomaincontaining,familyAmember7[Source:HGNCSymbol;Acc:HGNC:27049]
0.00114	GCC1	218912_at	GRIPandcoiled-coildomaincontaining1[Source:HGNCSymbol;Acc:HGNC:19095]
0.00114	EMX1	215264_at	emptyspiracleshomeobox1[Source:HGNCSymbol;Acc:HGNC:3340]
0.00114	POGK	218229_s_at	pogotransposableelementwithKRABdomain[Source:HGNCSymbol;Acc:HGNC:18800]
0.00114	SYT9	1555052_a_at	synaptotagminIX[Source:HGNCSymbol;Acc:HGNC:19265]
0.00114	RAC1	208640_at	ras-relatedC3botulinumtoxinsubstrate1(rhofamily,smallGTPbindingproteinRac1)[Source:HGNCSymbol;Acc:HGNC:9801]
0.00115	GAL	214240_at	galanin/GMAPprepropeptide[Source:HGNCSymbol;Acc:HGNC:4114]
0.00115	NEDD1	1552417_a_at	neuralprecursorcellexpressed,developmentallydown-regulated1[Source:HGNCSymbol;Acc:HGNC:7723]
0.00115	GNAO1	231951_at	guaninenucleotidebindingprotein(Gprotein),alphaactivatingactivitypolypeptideO[Source:HGNCSymbol;Acc:HGNC:4389]
0.00115	SHROOM3	225548_at	shroomfamilymember3[Source:HGNCSymbol;Acc:HGNC:30422]
0.00115	GFM2	231918_s_at	Gelongationfactor,mitochondrial2[Source:HGNCSymbol;Acc:HGNC:29682]
0.00115	SNX4	212652_s_at	sortingnexin4[Source:HGNCSymbol;Acc:HGNC:11175]
0.00115	METTL22	218945_at	methyltransferaselike22[Source:HGNCSymbol;Acc:HGNC:28368]
0.00115	GAS2L3	238756_at	growtharrest-specific2like3[Source:HGNCSymbol;Acc:HGNC:27475]
0.00116	SCD	211708_s_at	stearoyl-CoAdesaturase(delta-9-desaturase)[Source:HGNCSymbol;Acc:HGNC:10571]
0.00116	NIPSNAP1	201709_s_at	nipsnaphomolog1(C.elegans)[Source:HGNCSymbol;Acc:HGNC:7827]
0.00116	SRRM3	235880_at	serine/argininerepetitivematrix3[Source:HGNCSymbol;Acc:HGNC:26729]
0.00116	WNT7B	238105_x_at	wingless-typeMMTVintegrationsitefamily,member7B[Source:HGNCSymbol;Acc:HGNC:12787]
0.00116	MTHFD2	234976_x_at	methylenetetrahydrofolatedehydrogenase(NADP+dependent)2,methenyltetrahydrofolatecyclohydrolase[Source:HGNCSymbol;Acc:HGNC:7434]
0.00116	PDZRN3	212915_at	PDZdomaincontainingringfinger3[Source:HGNCSymbol;Acc:HGNC:17704]
0.00116	NEBL	203961_at	nebulette[Source:HGNCSymbol;Acc:HGNC:16932]
0.00116	TBC1D16	222648_at	TBC1domainfamily,member16[Source:HGNCSymbol;Acc:HGNC:28356]
0.00116	TIMM10B	222481_at	translocaseofinnermitochondrialmembrane10homologB(yeast)[Source:HGNCSymbol;Acc:HGNC:4022]
0.00117	MRPS31	212604_at	mitochondrialribosomalproteinS31[Source:HGNCSymbol;Acc:HGNC:16632]
0.00117	KDM6B	213146_at	lysine(K)-specificdemethylase6B[Source:HGNCSymbol;Acc:HGNC:29012]
0.00117	CSNK2A1	1567014_s_at	caseinkinase2,alpha1polypeptide[Source:HGNCSymbol;Acc:HGNC:2457]
0.00117	LSM7	204559_s_at	LSM7homolog,U6smallnuclearRNAassociated(S.cerevisiae)[Source:HGNCSymbol;Acc:HGNC:20470]
0.00117	TAF9	203893_at	TAF9RNApolymeraseII,TATAboxbindingprotein(TBP)-associatedfactor,32kDa[Source:HGNCSymbol;Acc:HGNC:11542]
0.00117	DDX1	201241_at	DEAD(Asp-Glu-Ala-Asp)boxhelicase1[Source:HGNCSymbol;Acc:HGNC:2734]
0.00117	TIMM10	1555764_s_at	translocaseofinnermitochondrialmembrane10homolog(yeast)[Source:HGNCSymbol;Acc:HGNC:11814]
0.00117	NDFIP2	224802_at	Nedd4familyinteractingprotein2[Source:HGNCSymbol;Acc:HGNC:18537]
0.00117	MAP6D1	221713_s_at	MAP6domaincontaining1[Source:HGNCSymbol;Acc:HGNC:25753]
0.00117	NCBP1	209519_at	nuclearcapbindingproteinsubunit1,80kDa[Source:HGNCSymbol;Acc:HGNC:7658]
0.00117	CDK16	207239_s_at	cyclin-dependentkinase16[Source:HGNCSymbol;Acc:HGNC:8749]
0.00118	CMTM4	224998_at	CKLF-likeMARVELtransmembranedomaincontaining4[Source:HGNCSymbol;Acc:HGNC:19175]
0.00118	FIBCD1	240042_at	fibrinogenCdomaincontaining1[Source:HGNCSymbol;Acc:HGNC:25922]
0.00118	RP1-101G11.2	217337_at	N/A
0.00118	MAL2	224650_at	mal,T-celldifferentiationprotein2(gene/pseudogene)[Source:HGNCSymbol;Acc:HGNC:13634]
0.00118	FEV	207260_at	FEV(ETSoncogenefamily)[Source:HGNCSymbol;Acc:HGNC:18562]
0.00119	ZNF764	222120_at	zincfingerprotein764[Source:HGNCSymbol;Acc:HGNC:28200]
0.00119	RTCB	200042_at	RNA2',3'-cyclicphosphateand5'-OHligase[Source:HGNCSymbol;Acc:HGNC:26935]
0.00119	PTBP1	212015_x_at	polypyrimidinetractbindingprotein1[Source:HGNCSymbol;Acc:HGNC:9583]
0.00119	GRM4	210234_at	glutamatereceptor,metabotropic4[Source:HGNCSymbol;Acc:HGNC:4596]
0.00119	VRK1	203856_at	vacciniarelatedkinase1[Source:HGNCSymbol;Acc:HGNC:12718]
0.00119	SRPRB	227737_at	signalrecognitionparticlereceptor,Bsubunit[Source:HGNCSymbol;Acc:HGNC:24085]
0.00119	HLA-F-AS1	1562381_at	HLA-FantisenseRNA1[Source:HGNCSymbol;Acc:HGNC:26645]
0.0012	SVIP	230005_at	smallVCP/p97-interactingprotein[Source:HGNCSymbol;Acc:HGNC:25238]
0.0012	MOSPD1	218853_s_at	motilespermdomaincontaining1[Source:HGNCSymbol;Acc:HGNC:25235]
0.0012	SRSF1	211784_s_at	serine/arginine-richsplicingfactor1[Source:HGNCSymbol;Acc:HGNC:10780]
0.0012	ZNF664	224593_at	zincfingerprotein664[Source:HGNCSymbol;Acc:HGNC:25406]
0.0012	ERCC6L	219650_at	excisionrepaircross-complementationgroup6-like[Source:HGNCSymbol;Acc:HGNC:20794]
0.0012	TMEM18	225489_at	transmembraneprotein18[Source:HGNCSymbol;Acc:HGNC:25257]
0.0012	TACO1	221069_s_at	translationalactivatorofmitochondriallyencodedcytochromecoxidaseI[Source:HGNCSymbol;Acc:HGNC:24316]
0.00121	ING1	210350_x_at	inhibitorofgrowthfamily,member1[Source:HGNCSymbol;Acc:HGNC:6062]
0.00121	E2F3	203693_s_at	E2Ftranscriptionfactor3[Source:HGNCSymbol;Acc:HGNC:3115]
0.00121	ADCK2	221894_at	aarFdomaincontainingkinase2[Source:HGNCSymbol;Acc:HGNC:19039]
0.00121	SP6	228975_at	Sp6transcriptionfactor[Source:HGNCSymbol;Acc:HGNC:14530]
0.00121	FAM195A	225861_at	familywithsequencesimilarity195,memberA[Source:HGNCSymbol;Acc:HGNC:14142]
0.00121	GCAT	205164_at	glycineC-acetyltransferase[Source:HGNCSymbol;Acc:HGNC:4188]
0.00121	GAS5-AS1	235712_at	GAS5antisenseRNA1[Source:HGNCSymbol;Acc:HGNC:44119]
0.00122	ALG8	203545_at	ALG8,alpha-1,3-glucosyltransferase[Source:HGNCSymbol;Acc:HGNC:23161]
0.00122	PTPN3	227944_at	proteintyrosinephosphatase,non-receptortype3[Source:HGNCSymbol;Acc:HGNC:9655]
0.00122	NUDT1	204766_s_at	nudix(nucleosidediphosphatelinkedmoietyX)-typemotif1[Source:HGNCSymbol;Acc:HGNC:8048]
0.00122	SKIDA1	1559265_at	SKI/DACHdomaincontaining1[Source:HGNCSymbol;Acc:HGNC:32697]
0.00122	TCF3	209152_s_at	transcriptionfactor3[Source:HGNCSymbol;Acc:HGNC:11633]
0.00122	RPP25	223415_at	ribonucleaseP/MRP25kDasubunit[Source:HGNCSymbol;Acc:HGNC:30361]
0.00122	SLCO5A1	230650_at	solutecarrierorganicaniontransporterfamily,member5A1[Source:HGNCSymbol;Acc:HGNC:19046]
0.00122	C4ORF22	231565_at	chromosome4openreadingframe22[Source:HGNCSymbol;Acc:HGNC:28554]
0.00122	CEACAM6	211657_at	carcinoembryonicantigen-relatedcelladhesionmolecule6(non-specificcrossreactingantigen)[Source:HGNCSymbol;Acc:HGNC:1818]
0.00122	OMG	207093_s_at	oligodendrocytemyelinglycoprotein[Source:HGNCSymbol;Acc:HGNC:8135]
0.00123	DERL1	222543_at	derlin1[Source:HGNCSymbol;Acc:HGNC:28454]
0.00123	KRTAP2-4	220970_s_at	keratinassociatedprotein42770[Source:HGNCSymbol;Acc:HGNC:18891]
0.00123	MOB4	202919_at	MOBfamilymember4,phocein[Source:HGNCSymbol;Acc:HGNC:17261]
0.00123	C2CD4A	241031_at	C2calcium-dependentdomaincontaining4A[Source:HGNCSymbol;Acc:HGNC:33627]
0.00124	PFKFB4	228499_at	6-phosphofructo-2-kinase/fructose-2,6-biphosphatase4[Source:HGNCSymbol;Acc:HGNC:8875]
[truncated: 3,400 more rows]

## Sheet: training set1
Gene symbol	Gene ID	Log2FC	adjP-value
ABCA10	ENSG00000154263.17	-3.431	0
FIGF	ENSG00000165197.4	-3.88	0
CA4	ENSG00000167434.9	-5.024	0
CD300LG	ENSG00000161649.12	-5.376	0
SCARA5	ENSG00000168079.16	-4.23	5.98e-320
ABCA9	ENSG00000154258.16	-3.732	5.43e-317
ADAMTS9-AS2	ENSG00000241684.5	-1.809	0
LYVE1	ENSG00000133800.8	-4.43	0
MIR143HG	ENSG00000249669.7	-2.936	2.21e-303
PDE2A	ENSG00000186642.15	-3.93	2.96e-292
BTNL9	ENSG00000165810.16	-5.207	3.18e-291
HIF3A	ENSG00000124440.15	-3.864	1.34e-285
ARHGAP20	ENSG00000137727.12	-1.861	1.14e-276
ATOH8	ENSG00000168874.12	-3.881	8.65e-276
LINC01537	ENSG00000227467.3	-1.386	1.87e-275
TMEM132C	ENSG00000181234.9	-3.167	8.6e-272
PGM5-AS1	ENSG00000224958.5	-2.294	1.26e-269
STARD9	ENSG00000159433.11	-2.322	8.6e-266
LRRN4CL	ENSG00000177363.4	-2.956	1.68e-263
LGI4	ENSG00000153902.13	-3.497	6.38e-263
AL035610.1	ENSG00000232079.6	-2.396	1.55e-261
KLHL29	ENSG00000119771.14	-2.208	1.87e-261
GPIHBP1	ENSG00000277494.1	-3.944	1.34e-260
KIAA0101	ENSG00000166803.10	3.936	1.4e-260
RP11-736K20.4	ENSG00000280339.1	-2.353	2.81e-260
CNTNAP3B	ENSG00000154529.14	-3.249	3.61e-257
SLC17A7	ENSG00000104888.9	-1.533	7.4e-257
RP11-175K6.2	ENSG00000279204.1	-2.155	6.99e-255
NPR1	ENSG00000169418.9	-3.557	7.66e-254
SLC2A4	ENSG00000181856.14	-2.632	2.15e-253
SDPR	ENSG00000168497.4	-4.047	1.45e-252
ADAM33	ENSG00000149451.17	-4.222	1.45e-252
AGAP11	ENSG00000271880.1	-2.762	9.35e-248
RP11-1024P17.1	ENSG00000261468.1	-1.566	9.14e-247
KLF15	ENSG00000163884.3	-3.119	9.74e-247
ADRB2	ENSG00000169252.5	-2.477	1.35e-245
FAM162B	ENSG00000183807.7	-2.141	3.65e-241
AC093110.3	ENSG00000238018.2	-2.206	1.54e-240
ADAMTS5	ENSG00000154736.5	-2.48	3.27e-240
ABCA8	ENSG00000141338.13	-4.025	1.99e-239
RP11-394O4.5	ENSG00000269936.3	-3.922	3.34e-239
MAB21L1	ENSG00000180660.7	-2.069	5.07e-239
CKS2	ENSG00000123975.4	3.053	7.87e-239
TSLP	ENSG00000145777.14	-1.224	1e-237
SPRY2	ENSG00000136158.10	-3.037	7.39e-237
MICU3	ENSG00000155970.11	-1.93	9.24e-237
NAALAD2	ENSG00000077616.10	-1.626	4.15e-236
ITGA7	ENSG00000135424.15	-4.456	6.23e-236
ABCA6	ENSG00000154262.12	-3.227	7.07e-236
ADH1C	ENSG00000248144.5	-3.553	8.55e-236
NEK2	ENSG00000117650.12	3.743	8.56e-235
PAFAH1B3	ENSG00000079462.7	2.649	2.07e-234
CAPN11	ENSG00000137225.12	-2.02	2.73e-234
MAP1LC3C	ENSG00000197769.5	-2.481	4.41e-234
ASF1B	ENSG00000105011.8	3.121	9.93e-232
FXYD1	ENSG00000266964.5	-4.597	1.88e-231
MMP11	ENSG00000099953.9	5.567	9.5e-231
CCDC178	ENSG00000166960.16	-2.201	4.56e-229
NIPSNAP3B	ENSG00000165028.11	-1.876	5.41e-229
CHL1-AS2	ENSG00000224318.5	-1.364	6.04e-229
ANKRD53	ENSG00000144031.11	-1.688	1.31e-228
UBE2T	ENSG00000077152.9	3.297	3.15e-228
UBE2C	ENSG00000175063.16	4.527	1.12e-227
GPR146	ENSG00000164849.8	-3.199	5.25e-227
RP11-175K6.1	ENSG00000245812.2	-2.803	2.12e-226
PGM5P3-AS1	ENSG00000277631.4	-1.522	3.62e-226
PEAR1	ENSG00000187800.13	-2.851	5.1e-224
TNXB	ENSG00000168477.17	-4.234	5.14e-223
TK1	ENSG00000167900.11	3.246	6.45e-223
TNMD	ENSG00000000005.5	-3.323	9.15e-223
HSPB6	ENSG00000004776.11	-5.315	1.23e-222
ANGPTL1	ENSG00000116194.12	-3.164	2.09e-222
PRCD	ENSG00000214140.10	-2.419	8.49e-222
PYCR1	ENSG00000183010.16	2.933	4.58e-220
TDRD10	ENSG00000163239.12	-2.384	3.68e-219
RDH5	ENSG00000135437.9	-3.612	9.61e-219
ALDH1L1	ENSG00000144908.13	-3.384	2.98e-218
SYN2	ENSG00000157152.16	-2.861	5.08e-218
IGSF10	ENSG00000152580.8	-2.771	5.56e-218
CTD-2135D7.5	ENSG00000262097.1	-1.076	1.36e-217
RP11-481H12.1	ENSG00000230018.1	-1.973	1.77e-215
EBF1	ENSG00000164330.16	-2.584	2.31e-214
ACACB	ENSG00000076555.15	-4.028	4.57e-214
CENPF	ENSG00000117724.12	3.872	5.47e-214
IGFBP6	ENSG00000167779.7	-3.691	2.23e-213
GIPC2	ENSG00000137960.5	-1.537	2.63e-213
FHL1	ENSG00000022267.16	-4.442	1.2e-212
TMEM220	ENSG00000187824.8	-2.013	1.38e-211
SHE	ENSG00000169291.9	-2.52	1.04e-210
HSD17B13	ENSG00000170509.11	-1.732	2.27e-210
TOP2A	ENSG00000131747.14	3.907	5.24e-210
AVPR2	ENSG00000126895.13	-2.146	5.9e-210
TPX2	ENSG00000088325.15	3.526	1.46e-209
TRHDE-AS1	ENSG00000236333.3	-2.78	5.4e-209
WHAMMP2	ENSG00000248334.6	-1.37	5.47e-209
HN1	ENSG00000189159.15	2.853	6.05e-209
EBF3	ENSG00000108001.13	-2.421	7.28e-209
CCNB1	ENSG00000134057.14	2.982	9.81e-209
RP11-61I13.3	ENSG00000235033.7	-2.411	1.51e-208
HOXA4	ENSG00000197576.13	-2.291	2.45e-208
PTTG1	ENSG00000164611.12	3.255	3.08e-208
ZWINT	ENSG00000122952.16	3.055	3.18e-208
COL10A1	ENSG00000123500.9	5.934	6.52e-208
AQP7	ENSG00000165269.12	-5.364	8.17e-208
CORO2B	ENSG00000103647.12	-1.93	8.21e-208
USHBP1	ENSG00000130307.11	-2.343	1.26e-207
PPP1R14A	ENSG00000167641.10	-3.652	2.19e-206
GDF10	ENSG00000266524.2	-2.534	2.7e-206
GOLGA8M	ENSG00000188626.6	-1.312	5.82e-206
TPO	ENSG00000115705.20	-2.259	6.18e-206
PKMYT1	ENSG00000127564.16	3.415	1.15e-205
GALNT15	ENSG00000131386.17	-3.786	1.6e-205
FP325317.1	ENSG00000277737.2	-2.527	1.95e-205
RP11-644F5.10	ENSG00000258311.5	-1.756	1.56e-204
SVEP1	ENSG00000165124.17	-2.948	2.73e-204
ATP1A2	ENSG00000018625.14	-3.5	4.34e-204
CLDN5	ENSG00000184113.9	-4.71	1.56e-203
KCNIP2	ENSG00000120049.18	-4.446	1.68e-203
AQP7P1	ENSG00000186466.5	-2.58	1.85e-203
HSPB7	ENSG00000173641.17	-4.352	2.49e-203
UHRF1	ENSG00000276043.4	3.008	2.56e-203
RP11-696N14.1	ENSG00000246090.6	-1.477	2.59e-203
TAL1	ENSG00000162367.11	-1.841	5.04e-203
PHYHIP	ENSG00000168490.13	-2.01	6.29e-203
TMEM100	ENSG00000166292.11	-3.437	1.21e-202
HPSE2	ENSG00000172987.12	-2.089	1.27e-202
ADCY4	ENSG00000129467.13	-3.558	2.07e-202
LMOD1	ENSG00000163431.12	-3.052	2.23e-202
MAMDC2	ENSG00000165072.9	-2.729	2.53e-202
MEOX2-AS1	ENSG00000229108.1	-1.919	2.88e-202
TMEM220-AS1	ENSG00000263400.6	-1.228	4.99e-202
SCN4A	ENSG00000007314.11	-2.489	9.73e-202
ITIH5	ENSG00000123243.14	-3.379	1.74e-201
GPX3	ENSG00000211445.11	-5.067	2.32e-201
VIT	ENSG00000205221.12	-2.894	6.99e-201
AC116035.1	ENSG00000227260.1	-1.091	9.63e-201
LIMS2	ENSG00000072163.18	-2.682	1.24e-200
DENND2A	ENSG00000146966.12	-2.054	4.78e-200
SLC25A27	ENSG00000153291.15	-3.228	8.75e-200
ASPA	ENSG00000108381.10	-1.69	2.7e-199
BMX	ENSG00000102010.14	-1.768	1.2e-198
FMO2	ENSG00000094963.13	-3.845	1.58e-198
CXCL2	ENSG00000081041.8	-3.43	4.62e-198
KIAA0408	ENSG00000189367.14	-1.69	6.38e-198
SYNE3	ENSG00000176438.12	-2.291	8.11e-198
NUSAP1	ENSG00000137804.12	3.209	1.58e-197
ANGPT4	ENSG00000101280.7	-1.594	2.37e-197
SOX17	ENSG00000164736.5	-2.847	3.07e-197
CHRDL1	ENSG00000101938.14	-4.297	3.18e-197
GPRASP1	ENSG00000198932.12	-2.1	7.2e-197
MAZ	ENSG00000103495.13	1.611	7.77e-197
RRN3P1	ENSG00000248124.7	-2.305	1.01e-196
CADM3-AS1	ENSG00000225670.4	-1.568	1.05e-196
CAV1	ENSG00000105974.11	-3.01	1.94e-196
MAGI2-AS3	ENSG00000234456.7	-2.482	2.38e-196
ABCB5	ENSG00000004846.16	-1.264	3.3e-196
MLXIPL	ENSG00000009950.15	-3.86	3.75e-196
PQLC2L	ENSG00000174899.10	-2.864	3.96e-196
LVRN	ENSG00000172901.19	-2.457	1.4e-195
MYOM1	ENSG00000101605.12	-1.752	3.94e-195
CPA1	ENSG00000091704.9	-1.691	1.4e-194
HSPB2	ENSG00000170276.5	-2.363	3.2e-194
FAM13A	ENSG00000138640.14	-2.207	1.46e-193
ADAMTS9-AS1	ENSG00000241158.5	-2.032	1.53e-193
CLEC3B	ENSG00000163815.5	-3.616	2.29e-193
ZBTB16	ENSG00000109906.13	-3.955	5.7e-193
AOC4P	ENSG00000260105.6	-1.594	9.56e-193
CDO1	ENSG00000129596.4	-3.221	1.38e-192
FAM107A	ENSG00000168309.16	-3.899	5.6e-192
SRPX	ENSG00000101955.14	-3.215	6.32e-192
MEOX2	ENSG00000106511.5	-2.917	2.1e-191
PAMR1	ENSG00000149090.11	-2.633	4.18e-191
ALDH1A2	ENSG00000128918.14	-2.025	6.56e-191
RYR3	ENSG00000198838.11	-1.373	9.42e-191
FHL5	ENSG00000112214.10	-2.409	1.92e-190
AC005682.5	ENSG00000228649.8	-1.855	2.11e-190
KANK3	ENSG00000186994.11	-2.919	2.58e-190
TIMP4	ENSG00000157150.4	-4.84	4.35e-190
EDNRB	ENSG00000136160.14	-2.707	6.8e-190
RRM2	ENSG00000171848.13	3.76	4.62e-189
AC074289.1	ENSG00000225889.7	-1.845	7e-189
SGK2	ENSG00000101049.14	-2.095	7e-189
HEPN1	ENSG00000221932.6	-2.395	7.67e-189
PID1	ENSG00000153823.18	-2.745	1.22e-188
ROBO3	ENSG00000154134.14	-2.609	1.81e-187
ACSM5	ENSG00000183549.10	-2.23	2.25e-187
GSN	ENSG00000148180.16	-2.361	2.36e-187
HOXA5	ENSG00000106004.4	-2.381	2.67e-187
PER1	ENSG00000179094.13	-3.85	5.88e-187
RP11-554A11.4	ENSG00000261625.1	-1.158	7.43e-187
BIRC5	ENSG00000089685.14	3.409	1.26e-186
F10	ENSG00000126218.11	-2.218	3.06e-185
ADRA1A	ENSG00000120907.17	-1.41	4.44e-185
KIF20A	ENSG00000112984.11	3.032	4.59e-185
CCNB2	ENSG00000157456.7	3.117	5.52e-185
RABIF	ENSG00000183155.4	1.622	1.21e-184
CDK1	ENSG00000170312.15	2.842	2.82e-184
KIF4A	ENSG00000090889.11	2.754	3.41e-184
TSSC2	ENSG00000223756.6	-1.816	4.11e-184
CTA-212A2.1	ENSG00000279805.1	-1.084	7.65e-184
POC1A	ENSG00000164087.7	1.791	1.07e-183
ADCYAP1R1	ENSG00000078549.14	-1.677	1.49e-183
RP11-473M20.9	ENSG00000262370.5	-1.915	1.7e-183
TMEM88	ENSG00000167874.6	-2.486	2.18e-183
COL25A1	ENSG00000188517.14	-1.466	4.35e-183
RP11-6O2.4	ENSG00000261054.1	-1.341	8.56e-183
ZNF300P1	ENSG00000197083.11	-1.451	2.14e-182
AC073850.6	ENSG00000229436.1	-3.173	4.96e-182
LDB2	ENSG00000169744.12	-2.369	9.84e-182
C8orf88	ENSG00000253250.2	-1.791	1.06e-181
RP11-736K20.5	ENSG00000255471.1	-1.834	1.16e-181
CAV2	ENSG00000105971.14	-2.657	2.28e-181
HSPB2-C11orf52	ENSG00000254445.1	-2.515	3.15e-181
PYGM	ENSG00000068976.13	-1.797	3.71e-181
ZNF436-AS1	ENSG00000249087.6	-1.566	4.41e-181
CCT3	ENSG00000163468.14	1.647	4.47e-181
CENPM	ENSG00000100162.14	2.53	6.78e-181
RP11-823E8.3	ENSG00000274021.1	-1.159	1.01e-180
AASS	ENSG00000008311.14	-2.558	1.13e-180
ADH1B	ENSG00000196616.12	-6.669	1.67e-180
PCAT19	ENSG00000267107.6	-1.82	2.35e-180
CCDC167	ENSG00000198937.8	1.795	4.63e-180
PPARG	ENSG00000132170.19	-3.343	2.15e-179
RP11-645C24.5	ENSG00000260306.1	-1.113	2.66e-179
SPC25	ENSG00000152253.8	2.327	3.08e-179
WDR86-AS1	ENSG00000243836.5	-1.806	3.57e-179
DIO3OS	ENSG00000258498.6	-3.572	4.1e-179
LEP	ENSG00000174697.4	-5.101	4.6e-179
ACTA2-AS1	ENSG00000180139.11	-3.699	4.71e-179
RBMS3	ENSG00000144642.20	-2.144	4.95e-179
RNASEH2A	ENSG00000104889.4	1.678	5.23e-179
RP11-286H15.1	ENSG00000272789.1	-2.36	5.47e-179
RP11-517I3.2	ENSG00000279118.1	-1.518	6.05e-179
ANGPTL7	ENSG00000171819.4	-1.951	7.33e-179
GABRE	ENSG00000102287.16	-4.253	1.03e-178
RMI2	ENSG00000175643.8	2.638	2.11e-178
LRRC70	ENSG00000186105.7	-1.905	2.11e-178
CABP1	ENSG00000157782.9	-1.441	3.55e-178
RP11-305L7.6	ENSG00000229694.6	-1.311	5.68e-178
RP11-158M2.3	ENSG00000259407.1	-1.027	1.15e-177
LIFR	ENSG00000113594.9	-2.718	1.67e-177
CDKN3	ENSG00000100526.19	2.662	2.62e-177
HOXA2	ENSG00000105996.6	-1.245	3.42e-177
RP11-70D24.2	ENSG00000278058.1	-1.022	3.76e-177
NOTCH4	ENSG00000204301.6	-2.241	7.03e-177
MOCS1	ENSG00000124615.17	-2.152	7.98e-177
UBE2SP2	ENSG00000224126.2	2.789	1.14e-176
MKI67	ENSG00000148773.12	3.089	1.75e-176
GPR17	ENSG00000144230.16	-1.85	5.27e-176
CLEC1A	ENSG00000150048.10	-1.897	5.39e-176
PALMD	ENSG00000099260.10	-2.664	1.13e-175
AOC3	ENSG00000131471.6	-3.552	1.18e-175
VWCE	ENSG00000167992.12	-1.5	1.22e-175
SLC35G2	ENSG00000168917.8	-1.927	1.64e-175
RSPO3	ENSG00000146374.13	-2.255	2.33e-175
RAPGEF3	ENSG00000079337.15	-3.41	3.08e-175
PGM5P4-AS1	ENSG00000231943.7	-1.275	3.35e-175
SLC50A1	ENSG00000169241.17	1.827	4.07e-175
WDR86	ENSG00000187260.15	-2.384	8.81e-175
RP11-7F17.3	ENSG00000258819.1	-1.026	8.97e-175
LOC100421166	ENSG00000267361.1	-1.096	1.43e-174
RERGL	ENSG00000111404.6	-3.338	2.13e-174
SLC22A3	ENSG00000146477.5	-1.981	2.17e-174
C14orf180	ENSG00000184601.10	-3.307	5.96e-174
AURKA	ENSG00000087586.17	2.778	7.11e-174
RP1-28O10.1	ENSG00000227591.5	-3.269	7.46e-174
CDC20	ENSG00000117399.13	3.375	2.37e-173
GRASP	ENSG00000161835.10	-2.907	3.33e-173
ADH1A	ENSG00000187758.7	-1.007	3.6e-173
DMD	ENSG00000198947.14	-2.414	7.67e-173
CXorf36	ENSG00000147113.16	-2.252	8.57e-173
EBF2	ENSG00000221818.8	-1.942	1.47e-172
PSENEN	ENSG00000205155.7	1.581	2.03e-172
CEP55	ENSG00000138180.15	2.787	3.17e-172
RP11-164J13.1	ENSG00000258461.5	-1.73	3.17e-172
HAND2-AS1	ENSG00000237125.8	-1.37	3.42e-172
RP11-574E24.3	ENSG00000176134.5	-1.669	7.02e-172
PKD1L2	ENSG00000166473.16	-2.387	7.53e-172
HEPACAM	ENSG00000165478.6	-1.515	9.87e-172
GOLGA6L5P	ENSG00000230373.8	-2.671	3.44e-171
CNTNAP3	ENSG00000106714.17	-2.015	3.55e-171
SLC19A3	ENSG00000135917.13	-4.077	6.48e-171
H2AFV	ENSG00000105968.18	1.294	6.81e-171
LMNB1	ENSG00000113368.11	2.847	1.54e-170
CHL1	ENSG00000134121.9	-2.525	3.52e-170
KIFC1	ENSG00000237649.7	2.746	3.59e-170
LHFP	ENSG00000183722.7	-2.559	4.59e-170
bP-2189O9.2	ENSG00000278931.1	-1.102	6.65e-170
PDK4	ENSG00000004799.7	-4.513	6.69e-170
LEPR	ENSG00000116678.18	-2.5	7.4e-170
PRRG3	ENSG00000130032.15	-1.239	7.74e-170
KIF11	ENSG00000138160.5	2.594	9.39e-170
RP11-561I11.3	ENSG00000224525.2	-1.057	1.06e-169
BHMT2	ENSG00000132840.9	-2.613	1.27e-169
PBK	ENSG00000168078.9	2.854	1.29e-169
GNG11	ENSG00000127920.5	-2.206	3.73e-169
KL	ENSG00000133116.7	-1.344	8.7e-169
SHANK3	ENSG00000251322.7	-2.748	9.6e-169
HOXA3	ENSG00000105997.22	-2.039	1.06e-168
MIR497HG	ENSG00000267532.3	-1.961	1.15e-168
YPEL4	ENSG00000166793.10	-1.433	1.33e-168
GLYAT	ENSG00000149124.10	-2.519	1.93e-168
ROBO4	ENSG00000154133.14	-2.265	2.31e-168
MYOC	ENSG00000034971.14	-2.492	3.18e-168
AC097724.3	ENSG00000226833.5	-1.752	3.36e-168
PPAP2B	ENSG00000162407.8	-2.176	9.57e-168
CDKN1C	ENSG00000129757.12	-2.448	1.06e-167
ADAMTSL4	ENSG00000143382.13	-2.984	1.55e-167
TWIST2	ENSG00000233608.3	-3.041	2.05e-167
MRPL17	ENSG00000158042.8	1.293	3.84e-167
PPIAP22	ENSG00000198618.5	2.235	4.4e-167
ACADL	ENSG00000115361.7	-2.508	4.48e-167
TMOD1	ENSG00000136842.13	-2.398	6.88e-167
TNS2	ENSG00000111077.17	-2.639	8.03e-167
NUF2	ENSG00000143228.12	2.777	1.01e-166
PTH1R	ENSG00000160801.13	-2.715	1.28e-166
CDCA5	ENSG00000146670.9	2.686	1.33e-166
PCK1	ENSG00000124253.10	-3.644	5.35e-166
MRGPRF	ENSG00000172935.8	-2.591	1.24e-165
C10orf10	ENSG00000165507.8	-3.464	3.49e-165
EGFLAM	ENSG00000164318.17	-2.285	4.8e-165
FAM13C	ENSG00000148541.12	-1.992	9.06e-165
KPNA2	ENSG00000182481.8	2.335	1.29e-164
CDCA8	ENSG00000134690.10	2.452	2.04e-164
CDK5	ENSG00000164885.12	1.475	2.42e-164
IQGAP3	ENSG00000183856.10	2.542	2.58e-164
TMEM246	ENSG00000165152.8	-1.168	6.27e-164
DLGAP5	ENSG00000126787.12	2.551	6.31e-164
RP11-89K11.1	ENSG00000259658.3	-1.648	9.63e-164
BUB1	ENSG00000169679.14	2.65	1.11e-163
PAK3	ENSG00000077264.14	-1.397	1.11e-163
CIDEC	ENSG00000187288.10	-6.453	2e-163
MT1M	ENSG00000205364.3	-3.463	5.33e-163
SLC7A10	ENSG00000130876.11	-2.933	6.08e-163
DTL	ENSG00000143476.17	2.661	6.66e-163
ANLN	ENSG00000011426.10	2.79	1.39e-162
TROAP	ENSG00000135451.12	2.749	2.77e-162
TNS1	ENSG00000079308.16	-2.402	5.08e-162
AP001189.4	ENSG00000236304.1	-1.319	8.2e-162
MEF2C-AS1	ENSG00000248309.5	-1.121	1.38e-161
UBE2S	ENSG00000108106.13	2.089	1.71e-161
GPD1	ENSG00000167588.12	-5.69	1.95e-161
C2orf40	ENSG00000119147.9	-4.193	2.18e-161
PDE1C	ENSG00000154678.16	-1.726	2.62e-161
CDC25C	ENSG00000158402.18	1.965	2.91e-161
H3F3A	ENSG00000163041.9	1.513	2.95e-161
HMMR	ENSG00000072571.19	2.542	3.48e-161
IL11RA	ENSG00000137070.17	-1.936	4.54e-161
ITPRIPL1	ENSG00000198885.9	-1.336	7.88e-161
MELK	ENSG00000165304.7	2.783	8.33e-161
DNASE1L3	ENSG00000163687.13	-2.173	9.94e-161
RGS6	ENSG00000182732.16	-1.619	1.12e-160
FOXM1	ENSG00000111206.12	2.902	1.34e-160
LSM4	ENSG00000130520.10	1.24	1.56e-160
PREX2	ENSG00000046889.18	-1.792	2.51e-160
APOA1BP	ENSG00000163382.11	1.452	2.53e-160
PAQR4	ENSG00000162073.13	2.318	3.75e-160
PLAC9	ENSG00000189129.13	-3.301	3.83e-160
TUSC5	ENSG00000184811.3	-4.899	1.96e-159
RUNX1T1	ENSG00000079102.16	-1.728	2.81e-159
ENPP2	ENSG00000136960.12	-2.924	3.53e-159
FGF2	ENSG00000138685.12	-2.469	4.21e-159
LPL	ENSG00000175445.14	-4.594	1.49e-158
SCN3B	ENSG00000166257.8	-1.141	1.67e-158
SORBS1	ENSG00000095637.20	-2.689	1.69e-158
PGM5	ENSG00000154330.12	-2.624	1.79e-158
FLJ27354	ENSG00000231999.6	-1.477	2.08e-158
GABARAPL1	ENSG00000139112.10	-1.899	3.28e-158
NDRG2	ENSG00000165795.20	-2.666	4.18e-158
SPTBN1	ENSG00000115306.15	-1.648	4.74e-158
GOLGA8N	ENSG00000232653.8	-1.775	5.83e-158
PLK1	ENSG00000166851.14	2.641	7.23e-158
MAGOH2P	ENSG00000264176.1	-1.338	8.15e-158
CASQ2	ENSG00000118729.11	-1.976	9.46e-158
CTC-510F12.2	ENSG00000267082.1	-1.077	1.09e-157
PPAP2A	ENSG00000067113.16	-1.874	1.21e-157
ELANE	ENSG00000197561.6	-1.274	1.33e-157
TSPAN7	ENSG00000156298.12	-2.846	2.41e-157
bP-21264C1.1	ENSG00000279208.1	-1.468	2.6e-157
NDC80	ENSG00000080986.12	2.446	3.19e-157
NACC1	ENSG00000160877.5	1.558	3.4e-157
CFD	ENSG00000197766.7	-5.165	4.15e-157
PLEKHH2	ENSG00000152527.13	-2.258	4.96e-157
KIF2C	ENSG00000142945.12	2.608	5.37e-157
HJURP	ENSG00000123485.11	2.311	6.03e-157
MRAP	ENSG00000170262.12	-4.334	7.61e-157
SEMA3G	ENSG00000010319.6	-2.891	8.95e-157
HOTAIRM1	ENSG00000233429.9	-2.606	1.01e-156
POLR3K	ENSG00000161980.5	1.622	1.41e-156
CTD-2231E14.8	ENSG00000269243.1	1.174	1.79e-156
SPC24	ENSG00000161888.11	2.105	1.97e-156
HNRNPCP2	ENSG00000204253.4	2.368	2.37e-156
MMRN1	ENSG00000138722.9	-3.147	4.6e-156
MASP1	ENSG00000127241.16	-1.295	4.75e-156
ACVR1C	ENSG00000123612.15	-1.895	4.83e-156
TACR1	ENSG00000115353.10	-2.044	4.89e-156
RBPMS-AS1	ENSG00000254109.5	-1.39	5.09e-156
MME	ENSG00000196549.10	-2.651	6.03e-156
CENPU	ENSG00000151725.11	2.369	6.41e-156
ANKDD1A	ENSG00000166839.16	-1.331	8.9e-156
NRG2	ENSG00000158458.19	-2.057	1.27e-155
CACHD1	ENSG00000158966.13	-1.994	1.48e-155
ARHGEF15	ENSG00000198844.10	-2.409	1.5e-155
AC002398.12	ENSG00000267328.1	-2.78	2.48e-155
CREB5	ENSG00000146592.16	-2.027	3.02e-155
RP3-525N10.2	ENSG00000230910.2	-1.372	5.14e-155
GOLGA6L4	ENSG00000184206.11	-1.73	5.81e-155
ADH4	ENSG00000198099.8	-1.122	6.04e-155
TBX15	ENSG00000092607.13	-2.175	7.53e-155
TPM3	ENSG00000143549.19	1.374	1.31e-154
LIPE	ENSG00000079435.9	-4.652	4.27e-154
PLIN4	ENSG00000167676.4	-5.465	5.55e-154
ASPM	ENSG00000066279.16	2.386	5.61e-154
RELN	ENSG00000189056.13	-1.887	5.71e-154
SOD3	ENSG00000109610.5	-3.59	1.23e-153
RBP4	ENSG00000138207.12	-5.514	1.63e-153
NCAPH	ENSG00000121152.9	2.389	2.22e-153
POU6F1	ENSG00000184271.15	-1.651	2.99e-153
AP000892.6	ENSG00000280143.1	-2.253	2.99e-153
FEN1	ENSG00000168496.3	1.83	1.53e-152
CTD-2026K11.6	ENSG00000203392.3	-1.028	2.74e-152
MARCKSL1	ENSG00000175130.6	1.994	2.84e-152
RP11-20J15.3	ENSG00000229116.2	-1.165	3.19e-152
S1PR1	ENSG00000170989.8	-2.736	3.31e-152
RP1-193H18.3	ENSG00000267653.1	-2.422	3.56e-152
RP11-96C23.11	ENSG00000261011.1	-1.976	6.07e-152
RAD51	ENSG00000051180.16	2.231	6.27e-152
DST	ENSG00000151914.17	-2.04	9.81e-152
CSPG4P12	ENSG00000259295.6	-1.241	1.35e-151
LCN6	ENSG00000267206.5	-2.419	1.36e-151
PRC1	ENSG00000198901.13	2.302	1.91e-151
TACC3	ENSG00000013810.18	1.919	2.29e-151
RP11-474O21.5	ENSG00000272482.1	-1.525	2.72e-151
PELI2	ENSG00000139946.9	-1.715	2.95e-151
TINAGL1	ENSG00000142910.15	-2.855	4.59e-151
EPAS1	ENSG00000116016.13	-2.281	7.54e-151
BUB1B	ENSG00000156970.12	2.239	1.74e-150
CCDC69	ENSG00000198624.12	-2.638	3.52e-150
MYBL2	ENSG00000101057.15	3.535	4.62e-150
WHAMMP3	ENSG00000276141.4	-1.554	5.79e-150
PPP4C	ENSG00000149923.13	1.179	6.88e-150
WASF3	ENSG00000132970.12	-2.009	7.51e-150
NCAPG	ENSG00000109805.9	2.394	7.79e-150
PLIN1	ENSG00000166819.11	-6.025	8.51e-150
CTD-2224J9.8	ENSG00000213777.5	-1.267	1e-149
ADHFE1	ENSG00000147576.15	-2.321	1.16e-149
LINC00968	ENSG00000246430.6	-1.262	1.24e-149
FOXO1	ENSG00000150907.6	-1.789	1.27e-149
EZH1	ENSG00000108799.12	-1.861	1.36e-149
H2AFZ	ENSG00000164032.11	1.371	1.86e-149
ADGRD1	ENSG00000111452.12	-2.166	2e-149
MUSTN1	ENSG00000272573.5	-3.103	2.62e-149
FAM110D	ENSG00000197245.4	-2.197	4.16e-149
HLF	ENSG00000108924.13	-2.422	4.26e-149
ARF1	ENSG00000143761.13	1.015	6.39e-149
CCNF	ENSG00000162063.12	1.763	6.78e-149
SIK2	ENSG00000170145.4	-1.559	7.93e-149
CKMT2	ENSG00000131730.15	-1.598	7.93e-149
GINS1	ENSG00000101003.9	2.091	1.73e-148
OVCH2	ENSG00000183378.11	-1.076	5.89e-148
RP11-798K3.2	ENSG00000259347.5	-1.007	7.67e-148
DAAM2	ENSG00000146122.16	-2.372	1.04e-147
LCAT	ENSG00000213398.7	-2.789	2.52e-147
HN1L	ENSG00000206053.12	2.036	4.72e-147
NRN1	ENSG00000124785.8	-2.683	5.98e-147
UBE2Q2P1	ENSG00000189136.8	-1.972	6.08e-147
CCDC64	ENSG00000135127.11	2.274	6.9e-147
HM13	ENSG00000101294.16	1.088	9.3e-147
MRPL14	ENSG00000180992.6	1.336	1.12e-146
DMGDH	ENSG00000132837.14	-1.115	1.18e-146
LINC01197	ENSG00000248441.6	-1.359	1.42e-146
HYAL1	ENSG00000114378.16	-1.941	1.87e-146
DAP3	ENSG00000132676.15	1.185	2.95e-146
INTS7	ENSG00000143493.12	1.569	3.91e-146
TXNIP	ENSG00000265972.5	-2.437	5.52e-146
CDCA3	ENSG00000111665.11	2.401	9.77e-146
DMRT2	ENSG00000173253.14	-1.865	9.85e-146
LAGE3	ENSG00000196976.6	1.816	1.92e-145
CIDEA	ENSG00000176194.17	-5.052	3.28e-145
BMP6	ENSG00000153162.8	-2.097	5.17e-145
AURKB	ENSG00000178999.12	2.67	5.92e-145
TXNDC17	ENSG00000129235.10	1.278	6.67e-145
AKR1C1	ENSG00000187134.12	-4.265	7.05e-145
FABP4	ENSG00000170323.8	-6.623	8.33e-145
RP11-632K20.7	ENSG00000223509.8	-1.907	1.17e-144
ATP6V0B	ENSG00000117410.13	1.214	1.36e-144
RP11-1221G12.2	ENSG00000279955.3	-1.618	1.36e-144
SYNM	ENSG00000182253.14	-3.554	1.82e-144
MYZAP	ENSG00000263155.5	-2.325	1.93e-144
GPBAR1	ENSG00000179921.14	-1.847	2.11e-144
OIP5	ENSG00000104147.8	1.858	2.76e-144
EXO1	ENSG00000174371.16	2.364	3.38e-144
HNRNPAB	ENSG00000197451.10	1.068	3.78e-144
DTX1	ENSG00000135144.7	-2.136	4.67e-144
ANKRD29	ENSG00000154065.16	-2.474	4.67e-144
ARAP3	ENSG00000120318.15	-1.717	4.81e-144
TCEAL7	ENSG00000182916.7	-1.945	4.82e-144
MEOX1	ENSG00000005102.12	-3.005	6.25e-144
PRDM8	ENSG00000152784.15	-1.316	6.89e-144
PARP1	ENSG00000143799.12	1.622	7.23e-144
TGFBR2	ENSG00000163513.17	-2.323	7.79e-144
RPL26L1	ENSG00000037241.7	1.181	8.53e-144
PCNA	ENSG00000132646.10	1.711	1.97e-143
HOXA6	ENSG00000106006.6	-1.493	1.98e-143
KLF9	ENSG00000119138.4	-2.132	2.51e-143
BOLA2B	ENSG00000169627.7	1.627	2.59e-143
GYPC	ENSG00000136732.14	-2.082	2.97e-143
MMRN2	ENSG00000173269.13	-2.081	3.95e-143
JAM2	ENSG00000154721.14	-2.215	4.09e-143
CAPN3	ENSG00000092529.22	-2.291	6.06e-143
RNF187	ENSG00000168159.10	1.22	6.74e-143
CFL1	ENSG00000172757.12	1.046	7.84e-143
LINC00641	ENSG00000258441.1	-1.458	9.74e-143
RN7SL417P	ENSG00000244056.3	-1.39	9.95e-143
MYH11	ENSG00000133392.16	-3.557	1.3e-142
RP11-182J1.12	ENSG00000259244.1	-1.981	2.26e-142
CCM2L	ENSG00000101331.15	-1.737	4.59e-142
KIF23	ENSG00000137807.13	2.206	6.61e-142
SLC35A2	ENSG00000102100.14	1.126	6.96e-142
ACAD11	ENSG00000240303.7	-1.582	7.14e-142
FN1	ENSG00000115414.18	2.999	7.96e-142
AKAP12	ENSG00000131016.16	-2.727	1.07e-141
AC135178.7	ENSG00000226871.1	-1.118	1.32e-141
GPAM	ENSG00000119927.13	-3.186	1.53e-141
C10orf54	ENSG00000107738.19	-2.051	1.63e-141
CDC14B	ENSG00000081377.16	-1.544	2.2e-141
FAM83H	ENSG00000180921.6	2.02	2.23e-141
LINC00961	ENSG00000235387.1	-2.15	4.47e-141
MEG3	ENSG00000214548.14	-3.253	8.2e-141
CTD-3092A11.2	ENSG00000270055.1	-1.893	8.44e-141
TNNT3	ENSG00000130595.16	-2.874	9.16e-141
SCN4B	ENSG00000177098.8	-2.22	1.2e-140
H2AFX	ENSG00000188486.3	1.582	1.23e-140
ADAMTS1	ENSG00000154734.14	-2.952	1.38e-140
PLCXD3	ENSG00000182836.9	-1.236	1.47e-140
AQP7P2	ENSG00000181997.8	-1.556	1.79e-140
CD36	ENSG00000135218.17	-4.669	3.48e-140
NUP210	ENSG00000132182.11	2.144	4.15e-140
TLCD1	ENSG00000160606.10	2.168	5.89e-140
FAM13A-AS1	ENSG00000248019.2	-1.557	7.7e-140
MAD2L1	ENSG00000164109.13	2.269	7.75e-140
TRIM59	ENSG00000213186.7	1.735	9.62e-140
PLSCR4	ENSG00000114698.14	-2.177	1.12e-139
ABCD2	ENSG00000173208.3	-1.228	1.57e-139
RPL23AP1	ENSG00000239257.1	-1.659	2.09e-139
COA6	ENSG00000168275.14	1.267	2.64e-139
RHOXF1-AS1	ENSG00000258545.5	-1.49	4.05e-139
VWF	ENSG00000110799.13	-2.358	4.19e-139
SKA3	ENSG00000165480.15	1.956	5.17e-139
UQCC2	ENSG00000137288.9	1.458	5.18e-139
ELMOD3	ENSG00000115459.17	-1.363	7.69e-139
NPHP3	ENSG00000113971.18	-1.723	7.73e-139
ANXA1	ENSG00000135046.13	-2.173	7.75e-139
INHBA	ENSG00000122641.9	2.883	9.14e-139
C16orf59	ENSG00000162062.14	1.803	1.15e-138
FREM1	ENSG00000164946.19	-1.775	1.37e-138
GEMIN6	ENSG00000152147.10	1.161	2.48e-138
HBB	ENSG00000244734.3	-3.865	2.49e-138
AC025165.8	ENSG00000224713.4	-1.115	2.64e-138
MYCT1	ENSG00000120279.6	-1.836	3.06e-138
DPP3	ENSG00000254986.7	1.433	3.2e-138
HCAR2	ENSG00000182782.7	-1.786	3.92e-138
CNTFR	ENSG00000122756.14	-3.699	4.04e-138
RP11-448G15.3	ENSG00000261490.1	-1.154	4.53e-138
ATIC	ENSG00000138363.14	1.165	5.26e-138
BMP2	ENSG00000125845.6	-1.681	6.21e-138
FLT4	ENSG00000037280.15	-1.878	1.17e-137
AMY2B	ENSG00000240038.6	-2.594	1.22e-137
TMED3	ENSG00000166557.12	1.623	1.32e-137
CCL14	ENSG00000276409.4	-4.182	1.32e-137
KLF3-AS1	ENSG00000231160.9	-1.533	1.88e-137
COL11A1	ENSG00000060718.18	4.668	1.96e-137
LINC01028	ENSG00000267603.1	-1.111	2.86e-137
MAP7D3	ENSG00000129680.15	-1.865	3.48e-137
PCOLCE2	ENSG00000163710.7	-4.207	4.44e-137
SNRNP25	ENSG00000161981.10	1.35	5e-137
PPP1CA	ENSG00000172531.14	1.153	5.65e-137
LAMTOR2	ENSG00000116586.11	1.367	6e-137
PRR19	ENSG00000188368.9	1.211	7.53e-137
MAOA	ENSG00000189221.9	-3.425	8.89e-137
FBXO31	ENSG00000103264.15	-1.365	9.39e-137
ACSS2	ENSG00000131069.19	-1.393	1e-136
SOBP	ENSG00000112320.11	-1.262	1.04e-136
FAM83H-AS1	ENSG00000203499.10	2.274	1.77e-136
XXbac-BPGBPG55C20.2	ENSG00000272316.1	-1.08	1.87e-136
EPRS	ENSG00000136628.17	1.303	1.97e-136
EZR	ENSG00000092820.17	2.056	2.17e-136
KLB	ENSG00000134962.6	-1.437	2.94e-136
AC005519.4	ENSG00000258559.2	-1.48	2.98e-136
ST6GALNAC3	ENSG00000184005.10	-1.585	3.76e-136
NNAT	ENSG00000053438.8	-2.873	3.89e-136
SBK1	ENSG00000188322.4	2.238	5.53e-136
PLAGL1	ENSG00000118495.18	-2.257	8.43e-136
COL6A6	ENSG00000206384.10	-1.322	9.07e-136
XPNPEP2	ENSG00000122121.10	-1.305	1.58e-135
H2AFY	ENSG00000113648.16	1.079	2.15e-135
AC093850.2	ENSG00000230838.1	3.036	2.65e-135
GFAP	ENSG00000131095.11	-1.701	3.81e-135
HSD17B6	ENSG00000025423.11	1.823	5.07e-135
CLDN11	ENSG00000013297.10	-2.671	5.94e-135
ESRP1	ENSG00000104413.15	2.138	7.63e-135
LTBP4	ENSG00000090006.17	-2.027	7.93e-135
ADIRF-AS1	ENSG00000272734.1	-2.09	9.03e-135
SNTG2	ENSG00000172554.11	-1.418	9.77e-135
FAM111B	ENSG00000189057.10	2.65	1.76e-134
ALDH18A1	ENSG00000059573.8	1.62	2.48e-134
CHST7	ENSG00000147119.3	-1.284	2.66e-134
CEP112	ENSG00000154240.16	-1.522	3.07e-134
NPR2	ENSG00000159899.14	-1.705	3.4e-134
AOC2	ENSG00000131480.8	-1.124	3.44e-134
C2orf88	ENSG00000187699.10	-1.611	5.84e-134
ADGRF5	ENSG00000069122.18	-2.086	6.49e-134
CDC45	ENSG00000093009.9	2.177	7.45e-134
MEDAG	ENSG00000102802.9	-2.87	9.25e-134
SQLE	ENSG00000104549.11	2.287	1.05e-133
HBA2	ENSG00000188536.12	-3.97	1.09e-133
HMGN1P37	ENSG00000229237.2	3.076	1.88e-133
PDCL3	ENSG00000115539.13	1.1	1.88e-133
KIF17	ENSG00000117245.12	-1.287	2.33e-133
MCAM	ENSG00000076706.14	-2.196	2.46e-133
EMX2OS	ENSG00000229847.8	-1.374	2.85e-133
LGALS12	ENSG00000133317.14	-3.803	3.18e-133
SMAD9	ENSG00000120693.13	-1.314	3.57e-133
ABCA5	ENSG00000154265.15	-1.863	4.23e-133
CRB3	ENSG00000130545.15	1.819	5.1e-133
VAMP8	ENSG00000118640.10	1.376	5.66e-133
PSMA5	ENSG00000143106.12	1.072	9.3e-133
SLC16A7	ENSG00000118596.11	-1.448	1.24e-132
ARHGAP10	ENSG00000071205.11	-1.694	1.27e-132
BCL6	ENSG00000113916.17	-2.315	1.46e-132
LINC-PINT	ENSG00000231721.6	-1.679	2.53e-132
GNAI1	ENSG00000127955.15	-2.135	2.53e-132
INMT	ENSG00000241644.2	-1.987	2.93e-132
ALDH1A1	ENSG00000165092.12	-2.521	3e-132
TUBA1C	ENSG00000167553.14	1.799	5.88e-132
EGFR	ENSG00000146648.15	-2.695	6.64e-132
RPN1	ENSG00000163902.11	1.117	9.09e-132
GOLGA8R	ENSG00000186399.10	-1.249	1.19e-131
GIMAP8	ENSG00000171115.3	-1.735	1.38e-131
PFKFB1	ENSG00000158571.10	-2.015	1.4e-131
HOXA-AS2	ENSG00000253552.7	-1.657	3.26e-131
CTXN1	ENSG00000178531.5	2.495	3.41e-131
AOX1	ENSG00000138356.13	-3.091	4.02e-131
LCN10	ENSG00000187922.13	-1.841	4.32e-131
FAM150B	ENSG00000189292.15	-3.156	6.85e-131
SRP9	ENSG00000143742.12	1.511	7.85e-131
KCNMB1	ENSG00000145936.8	-2.038	9.21e-131
CNRIP1	ENSG00000119865.8	-1.938	1.31e-130
SPAG5	ENSG00000076382.16	2.03	1.4e-130
JPH2	ENSG00000149596.6	-1.937	1.55e-130
CD34	ENSG00000174059.16	-1.985	2.16e-130
CCNA2	ENSG00000145386.9	2.097	2.48e-130
RXRG	ENSG00000143171.12	-1.115	2.76e-130
RACGAP1	ENSG00000161800.12	2.179	2.79e-130
SH3BGRL2	ENSG00000198478.7	-1.918	2.83e-130
APOO	ENSG00000184831.13	1.332	4.18e-130
E2F1	ENSG00000101412.12	2.048	9.15e-130
NME1	ENSG00000239672.7	1.631	1.5e-129
THSD1	ENSG00000136114.15	-1.326	1.54e-129
DPY19L2	ENSG00000177990.11	-2.306	2.47e-129
SMIM10	ENSG00000184785.5	-1.52	3.13e-129
TSPYL2	ENSG00000184205.14	-1.987	3.17e-129
PPAPDC1A	ENSG00000203805.10	2.921	4e-129
RCC2	ENSG00000179051.13	1.286	4.12e-129
FGF14-AS2	ENSG00000272143.1	-1.57	4.76e-129
CTD-3092A11.1	ENSG00000215302.8	-1.348	5.73e-129
LINC01140	ENSG00000267272.5	-2.188	5.73e-129
SH3D19	ENSG00000109686.16	-1.681	6.34e-129
FADS3	ENSG00000221968.8	-2.125	8.21e-129
HBA1	ENSG00000206172.8	-3.792	9.12e-129
MIR222HG	ENSG00000270069.1	-1.757	9.52e-129
LINC01485	ENSG00000254211.5	-2.057	1.28e-128
DCTPP1	ENSG00000179958.8	1.46	1.71e-128
NR3C2	ENSG00000151623.14	-1.645	2.08e-128
PROS1	ENSG00000184500.14	-1.895	2.1e-128
AC129778.2	ENSG00000184906.9	-1.056	2.44e-128
TGFBR3	ENSG00000069702.10	-3.053	2.67e-128
KLF4	ENSG00000136826.14	-2.489	2.85e-128
RP11-228B15.4	ENSG00000225032.5	-1.83	3e-128
MRPS34	ENSG00000074071.13	1.333	3.95e-128
RP3-414A15.12	ENSG00000279026.1	-1.023	5.21e-128
HOXD4	ENSG00000170166.5	-2.016	5.41e-128
NOVA2	ENSG00000104967.6	-1.313	6.38e-128
ADM	ENSG00000148926.9	-3.568	6.83e-128
SAA1	ENSG00000173432.10	-4.476	6.84e-128
PPP1R12B	ENSG00000077157.20	-1.652	7.35e-128
OXTR	ENSG00000180914.10	-3.243	7.8e-128
MCM2	ENSG00000073111.13	1.964	9.79e-128
SPRY1	ENSG00000164056.10	-2.461	1.29e-127
FAM149A	ENSG00000109794.13	-1.506	2.06e-127
LINC00982	ENSG00000177133.10	-1.171	2.12e-127
KNOP1	ENSG00000103550.13	1.376	2.55e-127
AP1S1	ENSG00000106367.13	1.304	3.21e-127
FAM64A	ENSG00000129195.15	2.166	3.42e-127
HERC2P9	ENSG00000206149.10	-2.107	3.57e-127
C10orf128	ENSG00000204161.13	-2.061	4.62e-127
CKAP2L	ENSG00000169607.12	1.852	5.13e-127
CLDN19	ENSG00000164007.10	-1.14	5.53e-127
MATN2	ENSG00000132561.13	-2.613	5.73e-127
OCIAD2	ENSG00000145247.11	1.63	6.37e-127
SNRPE	ENSG00000182004.12	1.183	6.63e-127
FAM126A	ENSG00000122591.11	-1.687	1.05e-126
PIK3R2	ENSG00000105647.14	1.557	1.13e-126
RASIP1	ENSG00000105538.8	-2.032	1.5e-126
CALR	ENSG00000179218.13	1.244	1.53e-126
RP11-793H13.10	ENSG00000267281.2	-1.671	1.73e-126
LILRB5	ENSG00000105609.16	-2.139	1.96e-126
FBLN5	ENSG00000140092.14	-2.282	2.87e-126
TMEM178A	ENSG00000152154.10	-1.728	4.58e-126
PPP1R1A	ENSG00000135447.16	-4.071	4.73e-126
GINS2	ENSG00000131153.8	1.971	5.88e-126
HMGB3	ENSG00000029993.14	2.47	6.65e-126
CNN1	ENSG00000130176.7	-3.08	8.69e-126
NMT2	ENSG00000152465.17	-1.496	9.24e-126
MEIS2	ENSG00000134138.19	-1.777	9.33e-126
TYMS	ENSG00000176890.15	2.223	1.1e-125
ADGRG3	ENSG00000182885.16	-1.205	1.37e-125
TOR3A	ENSG00000186283.13	1.052	1.4e-125
CCDC3	ENSG00000151468.10	-2.123	1.51e-125
TPT1-AS1	ENSG00000170919.15	-1.631	1.81e-125
CRYAB	ENSG00000109846.7	-3.584	2.97e-125
CLCN6	ENSG00000011021.21	-1.351	4.77e-125
FOXP2	ENSG00000128573.22	-1.195	4.97e-125
HDGF	ENSG00000143321.18	1.167	5e-125
FANCI	ENSG00000140525.17	1.712	5.72e-125
FAM89A	ENSG00000182118.5	-2.345	7.12e-125
SCARF1	ENSG00000074660.15	-1.859	7.56e-125
CFL2	ENSG00000165410.14	-1.574	8.42e-125
ACVRL1	ENSG00000139567.12	-1.758	1.21e-124
TCEAL5	ENSG00000204065.2	-1.398	1.74e-124
MYH3	ENSG00000109063.14	-1.041	2.25e-124
ATP6AP1	ENSG00000071553.16	1.385	2.7e-124
KANK1	ENSG00000107104.18	-1.526	2.91e-124
GTSE1	ENSG00000075218.18	1.866	3.09e-124
GPC3	ENSG00000147257.13	-3.302	3.55e-124
PGA3	ENSG00000229859.8	-2.074	4.87e-124
PDIA3	ENSG00000167004.12	1.383	4.89e-124
METTL7A	ENSG00000185432.11	-1.656	6.63e-124
RP11-524F11.1	ENSG00000265511.1	-1.52	8.8e-124
PHLDB1	ENSG00000019144.16	-1.698	9.49e-124
EIF2AK1	ENSG00000086232.12	1.377	1.36e-123
MAFF	ENSG00000185022.11	-2.246	1.4e-123
G0S2	ENSG00000123689.5	-4.49	1.51e-123
CYYR1	ENSG00000166265.11	-1.979	2.43e-123
AC083843.1	ENSG00000259820.1	-1.306	5.28e-123
IQSEC3	ENSG00000120645.11	-1.248	6.23e-123
GSTM5	ENSG00000134201.10	-2.638	7.67e-123
ECT2	ENSG00000114346.13	1.844	8.16e-123
KCNB1	ENSG00000158445.7	-1.272	1.03e-122
ERG	ENSG00000157554.18	-1.794	1.44e-122
TSHZ2	ENSG00000182463.15	-1.824	2.06e-122
S100B	ENSG00000160307.9	-3.96	2.11e-122
RP11-6O2.3	ENSG00000261616.1	-1.041	2.54e-122
PYGO2	ENSG00000163348.3	1.162	3.11e-122
TFPI	ENSG00000003436.14	-2.5	3.12e-122
HOXA7	ENSG00000122592.7	-2.061	4.03e-122
SH3BP5-AS1	ENSG00000224660.1	-2.027	5.41e-122
RP11-427L15.2	ENSG00000277687.1	-1.119	7.34e-122
TSTA3	ENSG00000104522.15	1.396	7.84e-122
SKA1	ENSG00000154839.9	1.722	9.79e-122
CAHM	ENSG00000270419.1	-1.136	1.16e-121
GRK5	ENSG00000198873.11	-1.59	1.16e-121
SGOL1	ENSG00000129810.14	1.802	1.66e-121
TMCO1	ENSG00000143183.16	1.716	1.66e-121
LSR	ENSG00000105699.16	1.689	1.78e-121
CALCOCO1	ENSG00000012822.15	-1.41	1.96e-121
CAT	ENSG00000121691.4	-1.464	2.26e-121
AFAP1L1	ENSG00000157510.13	-1.748	2.45e-121
C10orf90	ENSG00000154493.17	-1.322	3.1e-121
DPT	ENSG00000143196.4	-3.41	3.36e-121
AP000349.2	ENSG00000280178.1	4.561	3.61e-121
TIMM17A	ENSG00000134375.10	1.09	4.8e-121
KIF15	ENSG00000163808.16	1.769	5.06e-121
FAM49A	ENSG00000197872.11	-1.422	7.16e-121
MRPL47	ENSG00000136522.13	1.011	7.72e-121
CLEC4G	ENSG00000182566.12	-1.067	8.65e-121
HAS3	ENSG00000103044.10	-2.263	2.47e-120
KCNAB1	ENSG00000169282.17	-1.516	3.03e-120
ITM2A	ENSG00000078596.10	-2.551	3.29e-120
NDN	ENSG00000182636.5	-1.856	3.83e-120
GJB2	ENSG00000165474.5	3.387	4.88e-120
OSR1	ENSG00000143867.6	-3.157	5.85e-120
SLC12A4	ENSG00000124067.16	-1.526	5.97e-120
DNAH1	ENSG00000114841.17	-1.51	6.21e-120
STMN1	ENSG00000117632.20	1.957	6.58e-120
RECQL4	ENSG00000160957.12	1.928	7.04e-120
EZH2	ENSG00000106462.10	1.581	7.83e-120
RBP7	ENSG00000162444.11	-2.866	8.06e-120
FAM83D	ENSG00000101447.13	2.382	9.86e-120
CBX7	ENSG00000100307.12	-1.788	1.14e-119
PTRF	ENSG00000177469.12	-1.805	1.54e-119
INPP1	ENSG00000151689.12	-1.479	1.65e-119
TRIP13	ENSG00000071539.13	2.073	1.66e-119
CCDC82	ENSG00000149231.11	-1.85	1.98e-119
HSPA12B	ENSG00000132622.10	-1.928	2.01e-119
CLDND2	ENSG00000160318.6	-1.414	2.07e-119
ECSCR	ENSG00000249751.3	-1.848	2.54e-119
ICAM2	ENSG00000108622.10	-1.784	3.98e-119
NR2F2-AS1	ENSG00000247809.7	-1.251	4.58e-119
PITX1	ENSG00000069011.15	3.49	5.14e-119
PTGFR	ENSG00000122420.9	-1.928	5.91e-119
CADM3	ENSG00000162706.12	-2.331	6.87e-119
ESM1	ENSG00000164283.12	2.136	7e-119
APCDD1	ENSG00000154856.12	-2.15	8.31e-119
PDZD11	ENSG00000120509.10	1.081	9.57e-119
MND1	ENSG00000121211.7	1.933	1.2e-118
MBOAT7	ENSG00000125505.16	1.507	1.24e-118
RP11-2E11.9	ENSG00000270953.1	-1.17	1.32e-118
STRBP	ENSG00000165209.18	1.591	1.7e-118
RP11-574K11.24	ENSG00000279088.1	-1.755	3.71e-118
AP1M2	ENSG00000129354.11	2.201	4.05e-118
RP11-251M1.1	ENSG00000228401.4	-1.082	4.68e-118
CRHBP	ENSG00000145708.10	-1.294	5.72e-118
IGF1	ENSG00000017427.15	-2.741	5.79e-118
TTK	ENSG00000112742.9	2.047	5.94e-118
LDB3	ENSG00000122367.19	-1.424	7.32e-118
GYG2	ENSG00000056998.18	-2.568	7.52e-118
AKR1C2	ENSG00000151632.16	-4.632	7.76e-118
ADIPOQ	ENSG00000181092.9	-5.615	8.38e-118
BGN	ENSG00000182492.15	2.153	1.31e-117
TPD52	ENSG00000076554.15	2.702	1.36e-117
LRRC15	ENSG00000172061.8	3.75	1.43e-117
AP000473.5	ENSG00000228798.1	-1.061	1.44e-117
SLC12A8	ENSG00000221955.10	1.762	1.66e-117
TMEM206	ENSG00000065600.12	1.237	2.59e-117
GS1-124K5.11	ENSG00000229180.5	-1.03	2.79e-117
NOD1	ENSG00000106100.10	-1.322	3.6e-117
KIF22	ENSG00000079616.12	1.229	5.29e-117
CASC5	ENSG00000137812.19	1.432	5.45e-117
SAA4	ENSG00000148965.8	-1.585	5.84e-117
KIF18B	ENSG00000186185.13	1.734	6.1e-117
GRIA4	ENSG00000152578.12	-1.208	6.16e-117
WDR34	ENSG00000119333.11	1.295	9.87e-117
RP1-302G2.5	ENSG00000262179.2	-1.585	9.89e-117
TRAF3IP2-AS1	ENSG00000231889.7	-1.114	1.04e-116
DEPDC1B	ENSG00000035499.12	1.654	1.14e-116
IRX6	ENSG00000159387.7	-1.782	1.16e-116
FZD4	ENSG00000174804.3	-2.155	1.3e-116
AQP1	ENSG00000240583.10	-2.365	1.38e-116
HERC2P2	ENSG00000276550.4	-2.414	1.62e-116
SNRPEP2	ENSG00000256968.1	1.624	1.83e-116
WDR62	ENSG00000075702.16	1.362	1.92e-116
RP4-635E18.8	ENSG00000271895.2	-1.805	1.99e-116
PLXNA4	ENSG00000221866.9	-1.779	2.08e-116
SOX12	ENSG00000177732.7	1.635	2.13e-116
DBNDD1	ENSG00000003249.13	2.047	2.21e-116
TNFRSF8	ENSG00000120949.14	-1.174	2.49e-116
SMS	ENSG00000102172.15	1.398	2.57e-116
ECE2	ENSG00000145194.17	1.391	3.71e-116
LY6G5B	ENSG00000240053.8	-2.441	3.75e-116
IL33	ENSG00000137033.11	-2.798	3.8e-116
EEPD1	ENSG00000122547.10	-1.551	4.63e-116
SLC1A7	ENSG00000162383.11	-1.237	4.65e-116
AKR1C3	ENSG00000196139.11	-2.612	5.53e-116
SYNPO2	ENSG00000172403.10	-2.424	6.13e-116
TRIP10	ENSG00000125733.17	-1.929	1.16e-115
DNASE2	ENSG00000105612.8	1.159	1.18e-115
DLK2	ENSG00000171462.14	-1.582	1.53e-115
PRRT4	ENSG00000224940.8	-1.853	1.57e-115
APOLD1	ENSG00000178878.12	-2.611	2.22e-115
ARHGAP6	ENSG00000047648.21	-1.696	2.38e-115
HABP4	ENSG00000130956.13	-1.262	2.49e-115
SLC26A10	ENSG00000135502.16	-2.014	2.55e-115
PKHD1L1	ENSG00000205038.11	-1.506	5.36e-115
MAL2	ENSG00000147676.13	2.771	5.84e-115
TRPC1	ENSG00000144935.14	-1.329	6.12e-115
PPAPDC3	ENSG00000160539.4	-1.322	6.13e-115
MTURN	ENSG00000180354.15	-1.527	1.18e-114
ALS2CL	ENSG00000178038.16	-1.73	1.19e-114
L3HYPDH	ENSG00000126790.11	-1.638	1.23e-114
LINC00844	ENSG00000237949.1	-1.844	1.42e-114
ARHGEF40	ENSG00000165801.9	-1.267	1.62e-114
RP11-186B7.4	ENSG00000264772.5	-1.353	2.05e-114
PGA4	ENSG00000229183.8	-1.857	2.3e-114
ISM1	ENSG00000101230.5	-2.131	2.55e-114
RP11-166D19.1	ENSG00000255248.6	-1.775	3.22e-114
ANGPTL4	ENSG00000167772.11	-3.45	3.41e-114
PRKD1	ENSG00000184304.14	-1.39	3.65e-114
NAALADL1	ENSG00000168060.14	-1.566	5.79e-114
TRIM52-AS1	ENSG00000248275.1	-1.194	5.88e-114
CX3CL1	ENSG00000006210.6	-2.855	7.86e-114
FAM43A	ENSG00000185112.5	-1.612	9.23e-114
AMT	ENSG00000145020.14	-2.309	1.17e-113
GNAL	ENSG00000141404.15	-1.289	1.23e-113
F3	ENSG00000117525.13	-2.662	1.23e-113
TIMELESS	ENSG00000111602.11	1.297	1.38e-113
CDH5	ENSG00000179776.17	-1.865	2.31e-113
EPCAM	ENSG00000119888.10	2.871	2.35e-113
CFLAR-AS1	ENSG00000226312.7	-1.033	2.45e-113
ALG1	ENSG00000033011.11	1.204	2.79e-113
RPN2	ENSG00000118705.16	1.295	3.19e-113
CDT1	ENSG00000167513.8	2.051	3.29e-113
DES	ENSG00000175084.11	-3.103	3.91e-113
SPX	ENSG00000134548.9	-1.712	6.55e-113
C1orf43	ENSG00000143612.18	1.147	6.58e-113
CES1	ENSG00000198848.12	-2.902	7.2e-113
LARP6	ENSG00000166173.10	-2.049	7.55e-113
CYGB	ENSG00000161544.9	-2.071	7.82e-113
RAD54L	ENSG00000085999.11	1.62	1.3e-112
PNPLA2	ENSG00000177666.15	-2.117	1.32e-112
KLHL3	ENSG00000146021.14	-1.198	1.58e-112
EOGT	ENSG00000163378.13	-1.208	2.63e-112
PIGU	ENSG00000101464.10	1.057	3.14e-112
RHOJ	ENSG00000126785.12	-1.629	3.22e-112
HERC2P3	ENSG00000180229.12	-2.207	3.52e-112
NTF4	ENSG00000225950.7	-2.225	4.05e-112
TBX2-AS1	ENSG00000267280.5	-1.865	4.12e-112
CYP26B1	ENSG00000003137.8	-2.1	4.45e-112
C19orf80	ENSG00000130173.13	-1.614	4.71e-112
ERCC6L	ENSG00000186871.6	1.266	4.82e-112
HSPE1	ENSG00000115541.10	1.134	5.38e-112
RP11-693N9.2	ENSG00000235505.7	-1.57	5.84e-112
PDIA4	ENSG00000155660.10	1.386	6e-112
CDC6	ENSG00000094804.9	2.478	6.9e-112
MRAS	ENSG00000158186.12	-1.849	7.85e-112
GHR	ENSG00000112964.13	-2.312	1.06e-111
FERMT2	ENSG00000073712.13	-1.681	1.1e-111
RAB25	ENSG00000132698.13	2.201	1.37e-111
CA3	ENSG00000164879.6	-1.88	2.04e-111
ACKR1	ENSG00000213088.9	-3.855	2.15e-111
KIAA1614	ENSG00000135835.10	-1.255	2.57e-111
CPEB1	ENSG00000214575.9	-1.219	3.17e-111
AC005154.7	ENSG00000244480.1	-1.031	5.36e-111
PSMD14	ENSG00000115233.11	1.021	6.04e-111
MAGOHB	ENSG00000111196.9	1.156	6.77e-111
ETS2	ENSG00000157557.11	-1.594	8.99e-111
FGFBP2	ENSG00000137441.7	-2.237	9.01e-111
SF3B4	ENSG00000143368.9	1.123	9.14e-111
TMED9	ENSG00000184840.11	1.029	1.08e-110
ERH	ENSG00000100632.10	1.046	1.11e-110
KIAA1456	ENSG00000250305.8	-1.687	1.36e-110
CYP1B1-AS1	ENSG00000232973.11	-1.193	1.4e-110
SLC52A2	ENSG00000185803.8	1.249	1.54e-110
GPRIN1	ENSG00000169258.6	1.346	1.63e-110
N4BP2L1	ENSG00000139597.16	-1.459	1.91e-110
PDE1B	ENSG00000123360.11	-1.994	2.32e-110
MAN2C1	ENSG00000140400.14	-2.593	2.57e-110
KCNJ16	ENSG00000153822.13	-1.212	3.85e-110
TNFRSF10D	ENSG00000173530.5	-1.466	4.39e-110
WDFY2	ENSG00000139668.8	-1.083	5.42e-110
RP11-681H18.2	ENSG00000277801.1	-1.38	5.66e-110
CLIP4	ENSG00000115295.19	-1.875	8.49e-110
SNRPD1	ENSG00000167088.10	1.196	9.27e-110
SAPCD2	ENSG00000186193.8	1.926	1.02e-109
EHD2	ENSG00000024422.11	-1.848	1.09e-109
RAN	ENSG00000132341.11	1.115	1.41e-109
SAA2-SAA4	ENSG00000255071.3	-1.863	1.47e-109
TMEM132A	ENSG00000006118.14	2.211	1.6e-109
SEC31B	ENSG00000075826.16	-2.156	1.65e-109
SAC3D1	ENSG00000168061.13	1.208	2.01e-109
NLRP1	ENSG00000091592.15	-2.111	2.48e-109
ADAMTS9	ENSG00000163638.13	-1.921	2.73e-109
SAMD5	ENSG00000203727.3	-1.255	2.88e-109
CSRNP1	ENSG00000144655.14	-1.736	2.89e-109
HRC	ENSG00000130528.11	-1.468	3.26e-109
PKDCC	ENSG00000162878.12	-2.774	3.28e-109
CENPA	ENSG00000115163.14	2.164	3.4e-109
STARD8	ENSG00000130052.13	-1.396	3.4e-109
TIE1	ENSG00000066056.13	-1.895	3.58e-109
RNPC3	ENSG00000185946.15	-1.545	3.72e-109
HSPA4	ENSG00000170606.13	1.278	4.48e-109
COMP	ENSG00000105664.10	3.396	9.99e-109
PPP4R1L	ENSG00000124224.16	-1.454	1.03e-108
HGH1	ENSG00000235173.6	1.124	1.19e-108
LAMA2	ENSG00000196569.11	-2.254	1.19e-108
ESPL1	ENSG00000135476.11	1.546	1.37e-108
HOXD3	ENSG00000128652.11	-1.364	1.5e-108
RP11-389C8.2	ENSG00000261269.1	-1.355	1.85e-108
PRELP	ENSG00000188783.5	-2.691	2.67e-108
RNF112	ENSG00000128482.15	-1.09	2.7e-108
BCAS4	ENSG00000124243.17	2.201	3.14e-108
HCAR3	ENSG00000255398.2	-1.018	3.5e-108
TRPC6	ENSG00000137672.12	-1.268	4.09e-108
LRIG3	ENSG00000139263.11	-1.794	4.58e-108
PTPRM	ENSG00000173482.16	-1.752	5.09e-108
RILP	ENSG00000167705.11	-1.462	6.91e-108
HLA-F-AS1	ENSG00000214922.9	-1.112	8.15e-108
MAFG-AS1	ENSG00000265688.1	1.54	9.44e-108
ACCS	ENSG00000110455.13	-1.811	1.03e-107
TMTC1	ENSG00000133687.15	-2.291	1.15e-107
LHX6	ENSG00000106852.15	-1.669	1.29e-107
PRDM5	ENSG00000138738.10	-1.195	1.4e-107
ZDHHC12	ENSG00000160446.18	1.136	1.59e-107
CTD-2396E7.11	ENSG00000275234.1	1.815	1.79e-107
SOX7	ENSG00000171056.7	-1.473	2.32e-107
SAA2	ENSG00000134339.8	-3.643	2.83e-107
MT1X	ENSG00000187193.8	-2.441	3.11e-107
IDH2	ENSG00000182054.9	1.696	3.35e-107
PINLYP	ENSG00000234465.10	-1.45	3.61e-107
DUSP1	ENSG00000120129.5	-2.629	3.99e-107
WISP1	ENSG00000104415.13	2.226	4.72e-107
SHCBP1	ENSG00000171241.8	1.639	4.85e-107
RAD51AP1	ENSG00000111247.14	1.844	5.03e-107
CRYBG3	ENSG00000080200.9	-1.668	5.76e-107
ST6GALNAC6	ENSG00000160408.14	-1.268	7.15e-107
CLIC5	ENSG00000112782.15	-1.5	7.52e-107
ID4	ENSG00000172201.10	-2.841	7.92e-107
NTRK2	ENSG00000148053.15	-2.709	9.66e-107
PRDX1	ENSG00000117450.13	1.158	1.24e-106
ADGRL4	ENSG00000162618.12	-1.883	1.46e-106
BOC	ENSG00000144857.14	-2.241	1.65e-106
CTB-13F3.1	ENSG00000273055.1	-1.534	1.76e-106
RHNO1	ENSG00000171792.10	1.381	2.14e-106
CTD-2013N24.2	ENSG00000244513.6	-1.003	2.3e-106
GOLGA8A	ENSG00000175265.17	-2.985	2.31e-106
ANGPT1	ENSG00000154188.9	-1.58	2.34e-106
NPTN-IT1	ENSG00000281183.1	-1.005	2.79e-106
RP11-96D1.8	ENSG00000279649.1	-1.188	3.16e-106
UBAP1L	ENSG00000246922.8	-1.08	5.17e-106
DEPDC1	ENSG00000024526.16	1.724	5.21e-106
RP11-286B14.1	ENSG00000228971.2	-1.755	7.16e-106
ABCC9	ENSG00000069431.10	-1.668	1.12e-105
LOXL4	ENSG00000138131.3	-1.794	1.18e-105
TMEM255A	ENSG00000125355.15	-1.105	1.23e-105
NEIL3	ENSG00000109674.3	1.222	1.5e-105
RUVBL1	ENSG00000175792.11	1.074	2.33e-105
NANS	ENSG00000095380.10	1.192	2.36e-105
CAMK1	ENSG00000134072.10	-1.491	2.4e-105
MAML2	ENSG00000184384.13	-1.621	2.82e-105
RP11-66B24.1	ENSG00000259604.5	-1.706	3.18e-105
TACC1	ENSG00000147526.19	-2.252	4.83e-105
CBX3	ENSG00000122565.18	1.002	5.06e-105
STX11	ENSG00000135604.9	-1.616	5.18e-105
PPP2R4	ENSG00000119383.19	1.339	7.67e-105
RP11-66B24.4	ENSG00000259583.2	-1.103	8.39e-105
CKAP4	ENSG00000136026.13	1.404	1e-104
PI16	ENSG00000164530.13	-3.366	1.31e-104
ATP1B2	ENSG00000129244.8	-1.192	1.41e-104
RP11-211G3.2	ENSG00000223401.1	-1.193	1.44e-104
SDS	ENSG00000135094.10	2.196	1.46e-104
CLMP	ENSG00000166250.11	-1.623	1.53e-104
TMEM9	ENSG00000116857.16	1.265	1.54e-104
KIF18A	ENSG00000121621.6	1.483	1.55e-104
FAT4	ENSG00000196159.11	-1.206	1.72e-104
RP11-1000B6.7	ENSG00000276724.1	-1.018	1.78e-104
EVC2	ENSG00000173040.12	-1.082	2.13e-104
ANKRD35	ENSG00000198483.12	-1.529	2.48e-104
DNAH14	ENSG00000185842.14	1.263	2.51e-104
ANK2	ENSG00000145362.16	-1.934	2.55e-104
CDH23	ENSG00000107736.19	-1.466	3.13e-104
CNR1	ENSG00000118432.12	-2.032	3.18e-104
FKBPL	ENSG00000204315.3	1.015	7.1e-104
ZFP36	ENSG00000128016.5	-2.428	9.65e-104
SLIT3	ENSG00000184347.14	-1.918	1.04e-103
AMOTL2	ENSG00000114019.14	-1.499	1.07e-103
HMGN1	ENSG00000205581.10	1.156	1.32e-103
CCL23	ENSG00000274736.4	-1.447	1.44e-103
IFI30	ENSG00000216490.3	1.97	2.8e-103
DZIP1L	ENSG00000158163.14	-1.342	3.1e-103
C1orf233	ENSG00000228594.3	1.981	4.03e-103
CCNL1	ENSG00000163660.11	-1.476	5.78e-103
KLHDC1	ENSG00000197776.7	-1.124	7.78e-103
FNDC4	ENSG00000115226.9	-1.716	8.12e-103
RNF150	ENSG00000170153.10	-1.353	9.54e-103
EPB41L2	ENSG00000079819.16	-1.644	1e-102
CKAP2	ENSG00000136108.14	1.739	1.13e-102
RP5-1057I20.4	ENSG00000268069.2	-1.245	1.23e-102
TBX18	ENSG00000112837.16	-1.614	1.34e-102
RGCC	ENSG00000102760.12	-1.704	1.57e-102
C1QTNF1	ENSG00000173918.14	-2.496	1.65e-102
AUNIP	ENSG00000127423.10	1.269	1.7e-102
SAMD4A	ENSG00000020577.13	-1.558	1.7e-102
MIS18A	ENSG00000159055.3	1.185	1.75e-102
ESAM	ENSG00000149564.11	-1.747	1.85e-102
REV3L	ENSG00000009413.15	-1.227	1.88e-102
SYNGR2	ENSG00000108639.7	1.172	1.89e-102
RUSC1	ENSG00000160753.15	1.049	2.13e-102
MRPL13	ENSG00000172172.7	1.254	2.14e-102
RP11-490M8.1	ENSG00000260025.1	-1.455	2.14e-102
FAM189A2	ENSG00000135063.17	-2.653	2.27e-102
ILF2	ENSG00000143621.16	1.122	2.32e-102
NACAD	ENSG00000136274.8	-1.233	2.69e-102
RP11-161H23.5	ENSG00000258232.2	2.068	3.24e-102
REM1	ENSG00000088320.3	-1.481	3.43e-102
STYXL1	ENSG00000127952.16	1.21	4.13e-102
RP11-582J16.5	ENSG00000253200.1	-1.097	4.29e-102
RGMA	ENSG00000182175.13	-2.517	4.35e-102
FCGR1A	ENSG00000150337.13	2.252	4.48e-102
VGLL3	ENSG00000206538.7	-1.659	4.57e-102
GABRD	ENSG00000187730.7	1.187	4.63e-102
ACADVL	ENSG00000072778.19	-1.806	4.7e-102
SPARCL1	ENSG00000152583.12	-2.123	6.54e-102
FKBP4	ENSG00000004478.7	1.78	1.04e-101
RUVBL2	ENSG00000183207.12	1.002	1.05e-101
PTPRB	ENSG00000127329.14	-1.829	2.38e-101
CENPE	ENSG00000138778.11	1.46	3.07e-101
RECK	ENSG00000122707.11	-1.433	3.14e-101
CDCA4	ENSG00000170779.10	1.12	4.48e-101
RP11-345J4.5	ENSG00000261740.5	1.261	4.52e-101
TUBB3	ENSG00000258947.6	3.059	5.02e-101
C20orf194	ENSG00000088854.12	-1.029	5.6e-101
RRAD	ENSG00000166592.11	-2.567	7.01e-101
MCM4	ENSG00000104738.16	2.031	8.19e-101
NUAK2	ENSG00000163545.8	1.388	8.26e-101
ZNF366	ENSG00000178175.11	-1.053	1.31e-100
RP11-482H16.1	ENSG00000271894.1	-1.433	1.5e-100
ZBED3-AS1	ENSG00000250802.6	-1.003	1.66e-100
CLEC14A	ENSG00000176435.6	-1.695	1.72e-100
P3H4	ENSG00000141696.12	1.47	1.87e-100
GLDN	ENSG00000186417.13	-1.822	2.08e-100
CPNE8	ENSG00000139117.13	-1.622	2.3e-100
PNPLA7	ENSG00000130653.15	-1.713	2.44e-100
MRPL3	ENSG00000114686.8	1.008	2.66e-100
CXCL3	ENSG00000163734.4	-1.132	2.81e-100
PYCRL	ENSG00000104524.13	1.324	3.15e-100
PDE3B	ENSG00000152270.8	-2.104	4.09e-100
CELF6	ENSG00000140488.14	-1.501	4.21e-100
MTCH2	ENSG00000109919.9	1.068	4.8e-100
ABCB1	ENSG00000085563.14	-1.691	4.81e-100
SDC1	ENSG00000115884.10	2.687	5.36e-100
ADGRL3	ENSG00000150471.15	-1.334	6.01e-100
SSR2	ENSG00000163479.13	1.02	6.16e-100
CXCL12	ENSG00000107562.16	-2.138	7.23e-100
FANCF	ENSG00000183161.4	1.274	7.71e-100
DLC1	ENSG00000164741.14	-1.99	9.67e-100
UNC5B	ENSG00000107731.12	1.945	9.83e-100
RPA3	ENSG00000106399.11	1.123	1.14e-99
EMCN	ENSG00000164035.9	-1.94	1.37e-99
TMEM198B	ENSG00000182796.12	-1.315	1.84e-99
RP5-858L17.1	ENSG00000276649.1	-1.017	1.97e-99
EFCAB1	ENSG00000034239.10	-1.596	2.96e-99
APITD1	ENSG00000175279.21	1.186	3.37e-99
RP1-170O19.23	ENSG00000272801.1	-1.183	6.85e-99
DOCK11	ENSG00000147251.15	-1.708	8.2e-99
SPINT2	ENSG00000167642.12	1.918	9.85e-99
EBP	ENSG00000147155.10	1.101	1.2e-98
LINC01152	ENSG00000256124.5	-1.777	1.53e-98
KIT	ENSG00000157404.15	-2.663	1.59e-98
PLEK2	ENSG00000100558.8	1.709	3.1e-98
CTD-2263F21.1	ENSG00000251257.2	-1.143	3.22e-98
CHEK1	ENSG00000149554.12	1.556	3.67e-98
PROX1	ENSG00000117707.15	-1.006	4.18e-98
MIR22HG	ENSG00000186594.12	-1.596	4.48e-98
CCDC85A	ENSG00000055813.5	-1.322	7.19e-98
NGFR	ENSG00000064300.8	-2.581	7.88e-98
AKAP2	ENSG00000241978.9	-1.706	8.14e-98
ZNF48	ENSG00000180035.10	1.101	8.19e-98
RHPN1-AS1	ENSG00000254389.3	1.246	9.15e-98
GIMAP1	ENSG00000213203.2	-1.393	1.06e-97
CELF2	ENSG00000048740.17	-1.667	1.07e-97
CENPL	ENSG00000120334.15	1.225	1.09e-97
ENSA	ENSG00000143420.17	1.082	1.66e-97
BLM	ENSG00000197299.10	1.342	1.69e-97
C16orf86	ENSG00000159761.14	-1.35	2e-97
TUBB4B	ENSG00000188229.5	1.229	2.22e-97
BAK1	ENSG00000030110.12	1.032	2.51e-97
LAMP5	ENSG00000125869.9	2.698	2.54e-97
BMPER	ENSG00000164619.8	-1.444	2.56e-97
KIF26A	ENSG00000066735.14	-1.292	2.57e-97
EPHA2	ENSG00000142627.12	-1.5	2.91e-97
CLSPN	ENSG00000092853.13	1.5	3.35e-97
NIPSNAP1	ENSG00000184117.11	1.3	3.46e-97
WDHD1	ENSG00000198554.11	1.19	3.63e-97
POLE2	ENSG00000100479.12	1.178	4.32e-97
SEPHS2	ENSG00000179918.16	1.388	4.42e-97
TESC	ENSG00000088992.17	-1.868	5.27e-97
COX7A1	ENSG00000161281.10	-2.125	5.57e-97
PGAM5	ENSG00000247077.6	1.17	5.9e-97
MFAP4	ENSG00000166482.11	-2.845	7.72e-97
TTC28	ENSG00000100154.14	-1.239	1.36e-96
POM121L9P	ENSG00000128262.8	-1.203	1.51e-96
LMO2	ENSG00000135363.11	-1.232	1.66e-96
CDCA2	ENSG00000184661.13	1.624	1.84e-96
KIF26B	ENSG00000162849.15	1.731	1.86e-96
MIR100HG	ENSG00000255090.5	-1.043	1.92e-96
ALX4	ENSG00000052850.5	-1.329	1.96e-96
RGL1	ENSG00000143344.15	-1.367	2.04e-96
ATAD2	ENSG00000156802.12	1.979	2.06e-96
RIC3	ENSG00000166405.14	-2.525	3.13e-96
SSX2IP	ENSG00000117155.16	1.869	3.66e-96
RPLP0P2	ENSG00000243742.5	1.427	3.75e-96
MMP28	ENSG00000271447.5	-1.741	3.85e-96
HAND2	ENSG00000164107.8	-1.454	5.72e-96
SLCO4A1	ENSG00000101187.15	-3.048	7.54e-96
SMIM3	ENSG00000256235.1	-1.681	9.6e-96
NUDT7	ENSG00000140876.11	-1.111	1.05e-95
RP11-932O9.9	ENSG00000269930.1	-1.375	1.1e-95
TRIB3	ENSG00000101255.10	1.628	1.35e-95
SNRPD3	ENSG00000100028.11	1.026	1.45e-95
DCAF13	ENSG00000164934.13	1.307	1.63e-95
TUBB	ENSG00000196230.12	1.161	1.87e-95
PRR11	ENSG00000068489.12	1.992	1.95e-95
RASD1	ENSG00000108551.4	-3.048	1.99e-95
DDR2	ENSG00000162733.16	-1.686	2.39e-95
TMEM63B	ENSG00000137216.18	1.151	2.52e-95
HOXA9	ENSG00000078399.15	-2.124	2.66e-95
PVRL2	ENSG00000130202.9	1.31	3.46e-95
RP3-449O17.1	ENSG00000244627.5	-1.52	3.61e-95
CHPF	ENSG00000123989.13	1.362	3.76e-95
FAAP24	ENSG00000131944.9	1.01	4.11e-95
GTF2IRD1	ENSG00000006704.10	1.096	5.08e-95
RP11-234G16.4	ENSG00000275327.1	-1.593	5.21e-95
HPRT1	ENSG00000165704.14	1.204	7.09e-95
CLK1	ENSG00000013441.15	-1.551	7.15e-95
ESCO2	ENSG00000171320.14	1.654	8.67e-95
HMGA1	ENSG00000137309.19	1.509	9.25e-95
SLC10A6	ENSG00000145283.7	-1.016	1.1e-94
HELLS	ENSG00000119969.14	1.446	1.11e-94
RP11-787I22.3	ENSG00000271730.1	-1.133	1.3e-94
LRRC59	ENSG00000108829.9	1.28	1.33e-94
MIR99AHG	ENSG00000215386.10	-1.61	1.38e-94
PCSK5	ENSG00000099139.13	-1.362	1.49e-94
MTFR2	ENSG00000146410.11	1.291	1.61e-94
C1QTNF7	ENSG00000163145.12	-1.499	2.23e-94
C6orf99	ENSG00000203711.11	1.166	2.29e-94
PPM1F	ENSG00000100034.13	-1.07	3.58e-94
CLK4	ENSG00000113240.12	-1.304	4e-94
MISP	ENSG00000099812.8	3.4	4.58e-94
PLIN2	ENSG00000147872.9	-2.307	4.62e-94
PLK4	ENSG00000142731.10	1.452	5.12e-94
SEMA6A-AS1	ENSG00000248445.5	-1.27	5.97e-94
BRI3BP	ENSG00000184992.10	1.693	8.53e-94
NVL	ENSG00000143748.17	1.096	1.18e-93
GBA	ENSG00000177628.15	1.185	1.42e-93
STIL	ENSG00000123473.15	1.421	1.5e-93
SV2B	ENSG00000185518.11	-1.043	1.76e-93
AC016995.3	ENSG00000231367.5	-1.874	2.06e-93
CXCL10	ENSG00000169245.5	3.384	2.08e-93
PDZD2	ENSG00000133401.15	-1.379	2.1e-93
GGCT	ENSG00000006625.17	1.326	2.17e-93
FEZ1	ENSG00000149557.12	-1.38	2.19e-93
KIF24	ENSG00000186638.15	1.015	2.92e-93
P4HB	ENSG00000185624.14	1.04	2.95e-93
MOB3B	ENSG00000120162.9	-1.469	2.95e-93
DYNLT1	ENSG00000146425.10	1.032	3.52e-93
LDLRAD2	ENSG00000187942.11	-1.823	4.08e-93
ZNF37BP	ENSG00000234420.7	-1.461	4.89e-93
RIMKLB	ENSG00000166532.15	-1.372	6.19e-93
MAF	ENSG00000178573.6	-1.265	7.8e-93
C11orf53	ENSG00000150750.6	-1.03	8.16e-93
ADIPOR1	ENSG00000159346.12	1.113	8.87e-93
AIFM2	ENSG00000042286.14	-1.406	1.17e-92
FGF7	ENSG00000140285.9	-2.223	1.17e-92
KIF14	ENSG00000118193.11	1.264	1.36e-92
PIK3C2G	ENSG00000139144.9	-1.829	1.54e-92
FGD4	ENSG00000139132.14	-1.288	2.04e-92
FAXDC2	ENSG00000170271.10	-2.322	2.13e-92
KIAA1683	ENSG00000130518.16	-1.372	2.21e-92
PHYKPL	ENSG00000175309.14	-1.428	2.4e-92
PAICS	ENSG00000128050.8	1.506	2.47e-92
COPZ1	ENSG00000111481.9	1.176	2.51e-92
EPN3	ENSG00000049283.17	2.103	2.62e-92
EVPL	ENSG00000167880.7	1.489	2.69e-92
ADCK2	ENSG00000133597.9	1.04	2.82e-92
CETN2	ENSG00000147400.8	1.12	3.7e-92
SNCA	ENSG00000145335.15	-1.273	3.78e-92
TEK	ENSG00000120156.20	-1.566	5.17e-92
CCDC39	ENSG00000145075.11	-1.177	6.85e-92
TMEM54	ENSG00000121900.18	1.228	7.07e-92
PTCH2	ENSG00000117425.13	-1.118	7.09e-92
HYLS1	ENSG00000198331.10	1.194	8.27e-92
RP6-65G23.3	ENSG00000259153.1	1.531	8.44e-92
CPED1	ENSG00000106034.17	-1.441	9.28e-92
IRS2	ENSG00000185950.8	-1.931	1.35e-91
CSTF2	ENSG00000101811.13	1.094	1.74e-91
JADE1	ENSG00000077684.15	-1.072	2.58e-91
ARHGAP11A	ENSG00000198826.10	1.803	2.97e-91
NEXN	ENSG00000162614.18	-1.489	3.6e-91
TLDC2	ENSG00000101342.9	-1.317	3.67e-91
RGN	ENSG00000130988.12	-1.792	4.6e-91
NMB	ENSG00000197696.9	-1.68	5.19e-91
MRPL24	ENSG00000143314.12	1.122	5.28e-91
TUBG1	ENSG00000131462.7	1.067	7.14e-91
CD209	ENSG00000090659.17	-1.391	7.96e-91
DOCK6	ENSG00000130158.13	-1.449	8.33e-91
SEMA3F-AS1	ENSG00000235016.1	-1.271	8.37e-91
ABRACL	ENSG00000146386.7	1.559	9.18e-91
GIMAP5	ENSG00000196329.10	-1.926	9.23e-91
CANT1	ENSG00000171302.16	1.823	1.09e-90
PIGL	ENSG00000108474.16	-1.625	1.1e-90
CENPI	ENSG00000102384.13	1.322	1.16e-90
NRIP2	ENSG00000053702.14	-1.012	1.26e-90
PDGFD	ENSG00000170962.12	-1.55	1.26e-90
RNFT2	ENSG00000135119.14	1.276	1.28e-90
DENND3	ENSG00000105339.10	-2.1	1.28e-90
AHCY	ENSG00000101444.12	1.171	1.75e-90
CLDN15	ENSG00000106404.13	-1.815	2.01e-90
ARL6IP1	ENSG00000170540.14	1.421	2.62e-90
SGOL2	ENSG00000163535.17	1.271	2.63e-90
F12	ENSG00000131187.9	2.07	3.01e-90
STAT5B	ENSG00000173757.9	-1.198	3.55e-90
MYO15B	ENSG00000266714.6	-2.77	3.97e-90
LPIN1	ENSG00000134324.11	-1.568	4.02e-90
CH17-472G23.4	ENSG00000275131.1	-1.266	4.43e-90
LPCAT4	ENSG00000176454.13	-1.146	4.65e-90
PSRC1	ENSG00000134222.16	1.228	4.86e-90
EIF5AP4	ENSG00000234743.1	2.915	5.29e-90
PPIL1	ENSG00000137168.7	1.203	5.87e-90
DPYSL2	ENSG00000092964.16	-1.238	6.97e-90
LYSMD4	ENSG00000183060.15	-1.005	7.36e-90
GOLGA8B	ENSG00000215252.11	-2.429	1.04e-89
ADM2	ENSG00000128165.8	1.563	1.63e-89
RP13-516M14.1	ENSG00000260563.3	-1.206	1.76e-89
PAGR1	ENSG00000280789.1	1.021	1.82e-89
SERPING1	ENSG00000149131.15	-1.589	1.94e-89
GALE	ENSG00000117308.14	1.27	2.26e-89
NECAB1	ENSG00000123119.11	-1.139	2.3e-89
RHOQ	ENSG00000119729.10	-1.16	2.39e-89
RDM1	ENSG00000278023.4	1.046	2.58e-89
C1QTNF6	ENSG00000133466.13	1.66	2.59e-89
SLC6A16	ENSG00000063127.15	-1.228	3.25e-89
RP11-834C11.7	ENSG00000250654.7	-1.127	3.34e-89
DAB2IP	ENSG00000136848.16	-1.178	3.8e-89
STAT5A	ENSG00000126561.16	-1.379	4.81e-89
PTX3	ENSG00000163661.3	-2.76	4.99e-89
THOC3	ENSG00000051596.9	1.369	5.02e-89
LRP1	ENSG00000123384.13	-1.804	6.43e-89
PKM	ENSG00000067225.17	1.151	6.77e-89
SRPRB	ENSG00000144867.11	1.162	6.92e-89
SMYD3	ENSG00000185420.18	1.425	7.33e-89
SLC39A7	ENSG00000112473.16	1.023	7.57e-89
TF	ENSG00000091513.14	-2.943	8.89e-89
ABCD4	ENSG00000119688.20	-1.105	9.12e-89
DLL1	ENSG00000198719.8	-1.864	9.15e-89
CYB561	ENSG00000008283.15	1.335	9.17e-89
RP11-424C20.2	ENSG00000256663.1	1.123	9.73e-89
EFNB1	ENSG00000090776.5	-1.316	1.39e-88
NREP	ENSG00000134986.13	1.653	1.77e-88
DHRS3	ENSG00000162496.8	-1.564	1.91e-88
DEFB124	ENSG00000180383.3	-1.043	1.92e-88
FAHD1	ENSG00000180185.11	1.122	2.3e-88
MYOM2	ENSG00000036448.9	-1.624	3.32e-88
RTKN2	ENSG00000182010.10	1.121	3.59e-88
SLC39A11	ENSG00000133195.11	1.564	3.66e-88
RP11-295M3.4	ENSG00000277639.1	-1.512	3.77e-88
CSE1L	ENSG00000124207.16	1.222	4.06e-88
CTHRC1	ENSG00000164932.12	2.261	4.19e-88
KRT8	ENSG00000170421.11	2.054	4.31e-88
PLA2R1	ENSG00000153246.11	-1.135	4.37e-88
MYLK	ENSG00000065534.18	-2.036	4.95e-88
BIN1	ENSG00000136717.14	-1.66	4.97e-88
LMNB2	ENSG00000176619.10	1.027	5.56e-88
HSD17B11	ENSG00000198189.10	-1.558	6.93e-88
CACYBP	ENSG00000116161.17	1.111	7.51e-88
MRPS23	ENSG00000181610.12	1.067	7.51e-88
ARID5B	ENSG00000150347.14	-1.347	1e-87
CACFD1	ENSG00000160325.14	1.44	1.06e-87
AADAC	ENSG00000114771.13	-1.438	1.23e-87
FZD10-AS1	ENSG00000250208.6	-1.668	1.3e-87
DIAPH3	ENSG00000139734.17	1.44	1.39e-87
ACSL1	ENSG00000151726.13	-2.099	1.53e-87
GUSBP11	ENSG00000228315.11	-1.935	1.57e-87
CNIH2	ENSG00000174871.10	1.452	2.41e-87
PYROXD2	ENSG00000119943.10	-1.289	2.57e-87
PKD1P6	ENSG00000270580.5	-1.659	2.66e-87
PCDHGB7	ENSG00000254122.2	-1.221	2.73e-87
RCBTB2	ENSG00000136161.12	-1.01	2.76e-87
CERS2	ENSG00000143418.19	1.505	3.19e-87
ZNF367	ENSG00000165244.6	1.192	3.58e-87
ORC6	ENSG00000091651.8	1.624	4.18e-87
MYL3	ENSG00000160808.9	-1.533	4.24e-87
CENPK	ENSG00000123219.12	1.407	4.48e-87
ACOT7	ENSG00000097021.19	1.288	4.96e-87
WNT2B	ENSG00000134245.17	-1.028	4.96e-87
HOXD9	ENSG00000128709.11	-1.264	5.13e-87
ZFP36L2	ENSG00000152518.6	-1.442	5.14e-87
CD3EAP	ENSG00000117877.10	1.156	5.87e-87
PRIMA1	ENSG00000175785.12	-1.407	5.87e-87
CCNE2	ENSG00000175305.16	1.761	6.76e-87
EDN3	ENSG00000124205.15	-1.451	7.46e-87
ACR	ENSG00000100312.10	-1.029	8e-87
ZBTB9	ENSG00000213588.5	1.31	8.7e-87
DLG3	ENSG00000082458.11	1.429	9.8e-87
RNF217	ENSG00000146373.16	-1.471	1.03e-86
STXBP6	ENSG00000168952.15	-1.624	1.42e-86
LRRC8E	ENSG00000171017.10	1.669	1.47e-86
PSME2	ENSG00000100911.13	1.082	1.47e-86
WDR76	ENSG00000092470.11	1.199	1.54e-86
CD248	ENSG00000174807.3	-1.976	1.57e-86
RP11-322E11.5	ENSG00000267583.5	-1.166	1.59e-86
VDAC1	ENSG00000213585.10	1.023	1.6e-86
NAT14	ENSG00000090971.4	1.28	1.63e-86
LLGL2	ENSG00000073350.13	1.281	1.79e-86
CTTNBP2	ENSG00000077063.10	-1.481	1.96e-86
ZEB2	ENSG00000169554.16	-1.639	1.96e-86
ZNF333	ENSG00000160961.11	-1.191	2.02e-86
E2F2	ENSG00000007968.6	1.229	2.38e-86
GGTA1P	ENSG00000204136.10	-1.378	2.38e-86
E2F8	ENSG00000129173.12	1.347	2.71e-86
ANTXR2	ENSG00000163297.16	-1.555	3.85e-86
RP11-553L6.5	ENSG00000259976.1	-1.301	4.19e-86
MEIS1	ENSG00000143995.19	-1.275	5.77e-86
CMA1	ENSG00000092009.10	-1.659	6.52e-86
JMJD7-PLA2G4B	ENSG00000168970.20	-1.386	7.67e-86
HIST1H2BD	ENSG00000158373.8	2.501	8.16e-86
FIGN	ENSG00000182263.13	-1.15	1.01e-85
AVPR1A	ENSG00000166148.3	-1.441	1.06e-85
SLC9A3R1	ENSG00000109062.9	2.24	1.34e-85
GNRH1	ENSG00000147437.9	-1.26	1.52e-85
LSM12	ENSG00000161654.9	1.009	1.64e-85
GGPS1	ENSG00000152904.11	1.238	1.89e-85
SFRP1	ENSG00000104332.11	-3.642	1.9e-85
2017-09-04	ENSG00000108387.14	-1.464	1.93e-85
RP11-40C6.2	ENSG00000219928.2	5.642	1.98e-85
MYCBP	ENSG00000214114.8	1.278	2.05e-85
PTGIS	ENSG00000124212.5	-1.965	2.09e-85
MRVI1	ENSG00000072952.18	-1.439	2.14e-85
FBXO22	ENSG00000167196.13	1.087	2.24e-85
PPP1R15A	ENSG00000087074.7	-1.406	2.37e-85
ITSN1	ENSG00000205726.13	-1.169	2.54e-85
RIBC2	ENSG00000128408.8	1.447	2.7e-85
MSANTD2	ENSG00000120458.9	-1.061	2.71e-85
STXBP1	ENSG00000136854.17	-1.392	2.83e-85
ATP8B4	ENSG00000104043.14	-1.003	3.14e-85
HMGN1P36	ENSG00000235734.4	2.488	3.66e-85
SMG1P7	ENSG00000261556.8	-1.283	4.21e-85
TCTEX1D2	ENSG00000213123.10	1.253	4.43e-85
OLR1	ENSG00000173391.8	2.228	4.82e-85
COX20	ENSG00000203667.9	1.046	4.96e-85
ZNF204P	ENSG00000204789.4	-1.532	5.52e-85
P4HA3	ENSG00000149380.11	1.641	5.7e-85
ARGLU1	ENSG00000134884.13	-1.777	5.78e-85
GAPDH	ENSG00000111640.14	1.138	5.79e-85
SCN7A	ENSG00000136546.13	-1.331	5.86e-85
GPRC5A	ENSG00000013588.5	3.181	6.6e-85
CTD-2054N24.2	ENSG00000259363.5	-1.094	6.61e-85
MAPK13	ENSG00000156711.16	1.251	8.82e-85
ABLIM1	ENSG00000099204.18	-1.394	1.45e-84
PTCH1	ENSG00000185920.15	-1.176	1.58e-84
GSTM2	ENSG00000213366.12	-2.395	1.68e-84
KCNJ8	ENSG00000121361.3	-1.634	1.96e-84
STARD10	ENSG00000214530.7	2.481	2.21e-84
PKD2	ENSG00000118762.7	-1.363	2.33e-84
PNISR	ENSG00000132424.14	-1.493	2.48e-84
TONSL	ENSG00000160949.16	1.2	3.33e-84
TCF7L2	ENSG00000148737.15	-1.302	3.64e-84
RP13-104F24.2	ENSG00000215769.8	-1.838	3.84e-84
MAGED1	ENSG00000179222.17	1.477	3.94e-84
CRNKL1	ENSG00000101343.14	1.068	4.95e-84
DARS2	ENSG00000117593.9	1.37	5.32e-84
RCC1	ENSG00000180198.15	1.103	7.16e-84
SIDT2	ENSG00000149577.15	-1.071	7.34e-84
FLVCR1	ENSG00000162769.12	1.137	7.36e-84
D4S234E	ENSG00000168824.14	-1.61	7.54e-84
ABTB1	ENSG00000114626.17	-1.543	8.25e-84
SEMA6D	ENSG00000137872.15	-1.595	8.82e-84
FAM110A	ENSG00000125898.12	1.257	1.09e-83
RP5-1142A6.9	ENSG00000260121.1	-1.703	1.21e-83
SEMA6A	ENSG00000092421.16	-1.846	1.28e-83
ADGRA2	ENSG00000020181.17	-1.627	1.32e-83
FBXO45	ENSG00000174013.7	1.296	1.41e-83
MINOS1-NBL1	ENSG00000270136.5	1.334	1.56e-83
PHKG1	ENSG00000164776.9	-1.22	1.6e-83
NR5A2	ENSG00000116833.13	-1.111	1.68e-83
BEST1	ENSG00000167995.15	-1.074	1.76e-83
ECHDC2	ENSG00000121310.16	-1.7	1.78e-83
KANSL1L	ENSG00000144445.15	-1.3	2e-83
RBPMS2	ENSG00000166831.8	-1.614	2.37e-83
RASGRP2	ENSG00000068831.18	-2.429	2.54e-83
KLHL21	ENSG00000162413.16	-1.095	3.02e-83
SEC14L1	ENSG00000129657.14	-1.01	3.06e-83
ZCCHC24	ENSG00000165424.6	-1.608	3.19e-83
PLA2G5	ENSG00000127472.10	-1.202	4.79e-83
CTD-3252C9.4	ENSG00000267519.3	-1.438	5.13e-83
SLC9A9	ENSG00000181804.14	-1.053	6.31e-83
SORD2P	ENSG00000259479.6	2.171	6.33e-83
NFIL3	ENSG00000165030.3	-1.813	6.72e-83
VIM	ENSG00000026025.13	-1.539	6.77e-83
SRD5A3	ENSG00000128039.10	1.361	6.84e-83
PXDC1	ENSG00000168994.13	-1.494	6.89e-83
ARHGAP24	ENSG00000138639.17	-1.164	7.39e-83
KRT18	ENSG00000111057.10	2.199	7.51e-83
CCR10	ENSG00000184451.5	-1.585	8.55e-83
DSN1	ENSG00000149636.15	1.051	8.9e-83
PARPBP	ENSG00000185480.11	1.149	1.06e-82
SNRPGP2	ENSG00000264350.1	1.557	1.08e-82
DOC2B	ENSG00000272636.3	-1.97	1.08e-82
KLF2	ENSG00000127528.5	-1.908	1.23e-82
SMC4	ENSG00000113810.15	1.394	1.53e-82
SASH1	ENSG00000111961.16	-1.589	1.55e-82
KLF11	ENSG00000172059.10	-1.18	1.72e-82
CISD2	ENSG00000145354.9	1.046	1.9e-82
CTB-31O20.4	ENSG00000267244.5	-1.348	2.02e-82
RP11-203J24.9	ENSG00000257524.5	-2.467	2.07e-82
TMEM141	ENSG00000244187.7	1.287	2.08e-82
FBXO17	ENSG00000269190.5	-1.84	2.35e-82
NATD1	ENSG00000274180.1	-1.009	2.44e-82
RP11-244F12.3	ENSG00000259498.1	-1.005	2.73e-82
ARHGEF25	ENSG00000240771.6	-1.328	3.13e-82
COLCA2	ENSG00000214290.7	-1.459	3.55e-82
SNX21	ENSG00000124104.18	-1.134	3.81e-82
TAF1C	ENSG00000103168.16	-1.918	4.05e-82
C3orf80	ENSG00000180044.4	1.232	4.28e-82
GREM2	ENSG00000180875.4	-1.062	5.37e-82
ARHGEF4	ENSG00000136002.16	-1.458	5.57e-82
IRAK3	ENSG00000090376.8	-1.953	5.83e-82
USP53	ENSG00000145390.11	-1.431	6.74e-82
WSB1	ENSG00000109046.14	-1.664	6.75e-82
TMEM97	ENSG00000109084.13	1.725	7.2e-82
CRY2	ENSG00000121671.11	-1.096	7.3e-82
LMBR1L	ENSG00000139636.15	-1.42	9.18e-82
CD302	ENSG00000241399.6	-1.379	9.9e-82
DDX26B	ENSG00000165359.14	-1.215	9.99e-82
XXbac-B461K10.4	ENSG00000093100.13	-1.31	1.03e-81
STON1	ENSG00000243244.5	-1.379	1.14e-81
RP11-295P9.3	ENSG00000239665.8	-1.425	1.23e-81
KLF8	ENSG00000102349.14	-1.54	1.41e-81
GLO1	ENSG00000124767.6	1.239	1.47e-81
NEU1	ENSG00000204386.10	1.063	1.55e-81
HIST1H2BK	ENSG00000197903.7	2.034	1.66e-81
SDHC	ENSG00000143252.14	1.094	1.7e-81
ZNF471	ENSG00000196263.7	-1.266	1.73e-81
ACTG2	ENSG00000163017.13	-3.719	2.11e-81
CYP11A1	ENSG00000140459.17	-1	2.33e-81
PPL	ENSG00000118898.15	-1.577	2.34e-81
RP13-104F24.1	ENSG00000266820.1	-1.635	2.68e-81
EPHB1	ENSG00000154928.16	-1.199	3.04e-81
TRABD2B	ENSG00000269113.3	-1.337	3.1e-81
PVRL3	ENSG00000177707.10	-1.046	3.18e-81
AC007566.10	ENSG00000244055.1	-1.316	3.4e-81
KLHL13	ENSG00000003096.13	-1.524	4.06e-81
TLE4	ENSG00000106829.18	-1.359	4.16e-81
C2CD2	ENSG00000157617.16	-1.185	4.36e-81
PENK	ENSG00000181195.10	-1.531	4.79e-81
CHAF1B	ENSG00000159259.7	1.165	5.32e-81
FES	ENSG00000182511.11	-1.645	5.68e-81
TTLL3	ENSG00000214021.15	-1.855	7.5e-81
SHROOM4	ENSG00000158352.15	-1.151	7.69e-81
ANKRD22	ENSG00000152766.5	1.874	8.95e-81
GALT	ENSG00000213930.11	-1.105	9.41e-81
CILP2	ENSG00000160161.9	1.619	9.71e-81
ECM2	ENSG00000106823.12	-1.68	1.02e-80
SDSL	ENSG00000139410.14	1.444	1.04e-80
MANEAL	ENSG00000185090.14	1.935	1.05e-80
OGN	ENSG00000106809.10	-2.953	1.1e-80
RP11-161M6.2	ENSG00000260807.6	-1.874	1.14e-80
C7	ENSG00000112936.18	-3.359	1.3e-80
AC239868.2	ENSG00000280874.1	2.721	1.4e-80
C11orf96	ENSG00000187479.5	-2.665	1.52e-80
EXOSC4	ENSG00000178896.6	1.166	1.71e-80
CENPT	ENSG00000102901.12	-1.738	1.83e-80
MT1JP	ENSG00000255986.6	-1.176	1.86e-80
MTMR9LP	ENSG00000220785.7	-1.755	1.9e-80
ENTPD7	ENSG00000198018.6	1.475	2.08e-80
ALPL	ENSG00000162551.13	-1.741	2.31e-80
APOBEC3B	ENSG00000179750.15	2.344	2.37e-80
SYNE1	ENSG00000131018.22	-1.363	2.45e-80
RN7SL1	ENSG00000276168.1	1.846	2.64e-80
CTD-2373N4.3	ENSG00000279041.1	-1.409	2.82e-80
COL1A1	ENSG00000108821.13	2.846	3e-80
SLC37A1	ENSG00000160190.13	1.094	3.97e-80
LINC01088	ENSG00000249307.5	-1.32	4.19e-80
CTD-3035K23.7	ENSG00000274565.1	-1.07	4.69e-80
TUBE1	ENSG00000074935.13	-1.042	4.93e-80
CST1	ENSG00000170373.8	4.044	5.97e-80
SRSF5	ENSG00000100650.15	-1.203	6.9e-80
RP11-417E7.2	ENSG00000261039.2	1.554	7.21e-80
MTL5	ENSG00000132749.10	1.836	7.4e-80
STIP1	ENSG00000168439.16	1.016	8.13e-80
PIGM	ENSG00000143315.6	1.292	8.58e-80
PPP1R14B	ENSG00000173457.10	1.133	8.86e-80
ORC1	ENSG00000085840.12	1.148	8.88e-80
COX6C	ENSG00000164919.10	1.947	9.09e-80
ZNF662	ENSG00000182983.14	-1.468	9.28e-80
PIGX	ENSG00000163964.13	1.201	9.43e-80
KNSTRN	ENSG00000128944.13	1.18	9.77e-80
NR1H3	ENSG00000025434.18	-1.208	1.05e-79
LMAN2	ENSG00000169223.14	1.064	1.23e-79
AP000347.2	ENSG00000272578.5	-1.111	1.34e-79
DNHD1	ENSG00000179532.12	-1.632	1.34e-79
RP11-72I8.1	ENSG00000260735.1	-1.204	1.63e-79
RASL12	ENSG00000103710.10	-1.43	1.81e-79
TPMT	ENSG00000137364.4	1.239	2.12e-79
IGSF9	ENSG00000085552.16	1.731	2.28e-79
RBM5-AS1	ENSG00000281691.1	-1.048	2.33e-79
RP11-894P9.1	ENSG00000246451.2	-1.246	2.74e-79
MMP13	ENSG00000137745.11	2.718	2.78e-79
IL17B	ENSG00000127743.5	-1.414	2.84e-79
MSRB3	ENSG00000174099.10	-1.488	2.9e-79
NAT8L	ENSG00000185818.7	-2.11	3.09e-79
RAB8A	ENSG00000167461.11	1.218	3.89e-79
LENG8	ENSG00000167615.16	-2.364	4.4e-79
MYL9	ENSG00000101335.9	-1.449	4.56e-79
H2BFS	ENSG00000234289.5	1.664	4.58e-79
BUB3	ENSG00000154473.17	1.042	6.08e-79
ME3	ENSG00000151376.16	-1.79	6.84e-79
SPATA17	ENSG00000162814.10	1.667	6.91e-79
AVPI1	ENSG00000119986.6	-1.084	7.8e-79
RBPMS	ENSG00000157110.15	-1.505	8.18e-79
NEURL2	ENSG00000124257.6	-1.082	8.2e-79
PRSS8	ENSG00000052344.15	2.236	9.71e-79
FBXO6	ENSG00000116663.10	1.053	1.27e-78
AC239868.3	ENSG00000281134.1	2.713	1.4e-78
NEDD9	ENSG00000111859.16	-1.711	1.45e-78
MBNL1-AS1	ENSG00000229619.3	-1.181	1.64e-78
ARV1	ENSG00000173409.13	1.188	1.86e-78
MFGE8	ENSG00000140545.14	-1.938	2.36e-78
TWIST1	ENSG00000122691.12	-2.18	2.53e-78
MGLL	ENSG00000074416.13	-1.836	2.55e-78
MRPL42	ENSG00000198015.12	1.054	2.76e-78
ERRFI1	ENSG00000116285.12	-1.677	3.69e-78
NRBP2	ENSG00000185189.15	-1.934	4.42e-78
SYAP1	ENSG00000169895.5	1.341	5.3e-78
SLC16A11	ENSG00000174326.11	-1.389	5.65e-78
WDR27	ENSG00000184465.15	-1.605	6.12e-78
KCTD12	ENSG00000178695.5	-1.421	7.58e-78
ADD3	ENSG00000148700.13	-1.652	8.52e-78
AC093495.4	ENSG00000228242.6	-1.257	9.72e-78
NDUFAF6	ENSG00000156170.12	1.16	9.81e-78
ACADS	ENSG00000122971.8	-1.579	1.03e-77
SOX18	ENSG00000203883.6	-1.802	1.03e-77
KAT2B	ENSG00000114166.7	-1.128	1.07e-77
CYP4F12	ENSG00000186204.14	-2.217	1.25e-77
RP11-311C24.1	ENSG00000260772.1	-1.028	1.33e-77
PTPN21	ENSG00000070778.12	-1.197	1.45e-77
STAB1	ENSG00000010327.10	-1.724	1.54e-77
RP4-717I23.3	ENSG00000223745.7	-1.456	1.58e-77
CTB-50E14.5	ENSG00000269374.1	-1.004	1.86e-77
2017-03-01	ENSG00000186205.12	-1.907	2.03e-77
PECAM1	ENSG00000261371.5	-1.599	2.25e-77
ZNF354B	ENSG00000178338.10	-1.272	2.5e-77
C6	ENSG00000039537.13	-1.694	2.63e-77
MERTK	ENSG00000153208.16	-1.263	2.71e-77
TPRN	ENSG00000176058.11	1.619	2.72e-77
FOXP3	ENSG00000049768.14	1.312	2.86e-77
MAPKBP1	ENSG00000137802.13	-1.069	2.91e-77
DPCD	ENSG00000166171.12	1.096	2.92e-77
TTC38	ENSG00000075234.16	-1.027	3.37e-77
CENPN	ENSG00000166451.13	1.491	3.83e-77
KLF6	ENSG00000067082.14	-1.437	4.04e-77
PCDH18	ENSG00000189184.11	-1.42	4.33e-77
CDC25A	ENSG00000164045.11	1.215	4.85e-77
BRIP1	ENSG00000136492.8	1.132	4.87e-77
TCF15	ENSG00000125878.5	-1.41	4.89e-77
PI4KAP2	ENSG00000183506.16	-1.87	5e-77
RP3-368A4.6	ENSG00000271533.1	-1.055	5.02e-77
C19orf48	ENSG00000167747.13	1.063	5.47e-77
GDPD5	ENSG00000158555.14	-1.669	5.94e-77
AC007743.1	ENSG00000233251.7	-1.57	5.97e-77
RP11-252A24.2	ENSG00000214331.8	-1.145	6.23e-77
APOD	ENSG00000189058.8	-3.435	6.61e-77
PIWIL4	ENSG00000134627.11	-1.004	6.69e-77
RP5-855D21.1	ENSG00000272240.1	-1.088	7.88e-77
ARHGEF7	ENSG00000102606.17	-1.154	8.02e-77
SUN2	ENSG00000100242.15	-1.107	9.44e-77
CHST3	ENSG00000122863.5	-1.538	1.01e-76
RMI1	ENSG00000178966.15	1.477	1.02e-76
PAN2	ENSG00000135473.14	-1.657	1.33e-76
PPP1R16B	ENSG00000101445.9	-1.572	1.38e-76
RGS10	ENSG00000148908.14	1.253	1.43e-76
TFB2M	ENSG00000162851.7	1.089	1.66e-76
ZFAND5	ENSG00000107372.12	-1.036	1.89e-76
LOXL1	ENSG00000129038.15	2	2.11e-76
PPT2-EGFL8	ENSG00000258388.7	-1.762	2.25e-76
IL4I1	ENSG00000104951.15	1.824	2.52e-76
VOPP1	ENSG00000154978.12	1.203	2.66e-76
HIST1H3H	ENSG00000278828.1	2.172	2.73e-76
HMCN2	ENSG00000148357.16	-1.361	3e-76
IRX1	ENSG00000170549.3	-2.654	3e-76
FOXN3	ENSG00000053254.15	-1.18	3.37e-76
NFKBIE	ENSG00000146232.14	1.051	3.81e-76
ACO1	ENSG00000122729.18	-1.085	3.83e-76
CYP3A5	ENSG00000106258.13	-1.326	3.84e-76
ABHD17C	ENSG00000136379.11	1.57	3.92e-76
PKN3	ENSG00000160447.6	-1.282	4e-76
ZWILCH	ENSG00000174442.11	1.071	4.3e-76
HRCT1	ENSG00000196196.2	-2.662	4.35e-76
RHOU	ENSG00000116574.5	-1.547	4.51e-76
CENPH	ENSG00000153044.9	1.163	4.69e-76
BZW2	ENSG00000136261.14	1.124	5.25e-76
RP11-927P21.5	ENSG00000263647.1	-1.737	5.88e-76
CBX4	ENSG00000141582.14	1.187	7.77e-76
LINC00702	ENSG00000233117.2	-1.212	7.98e-76
CHKB	ENSG00000100288.19	-1.477	8.56e-76
CDS1	ENSG00000163624.5	1.702	8.61e-76
EFEMP1	ENSG00000115380.18	-2.009	8.62e-76
RP11-180N14.1	ENSG00000272511.1	-1.139	8.68e-76
IFT22	ENSG00000128581.15	1.141	8.78e-76
SIRPA	ENSG00000198053.11	-1.271	9.14e-76
RBMS2	ENSG00000076067.11	-1.008	1.16e-75
STAC2	ENSG00000141750.6	-4.352	1.16e-75
CTD-2015H6.3	ENSG00000249042.5	1.66	1.48e-75
PAK4	ENSG00000130669.17	1.184	1.73e-75
LRRC34	ENSG00000171757.15	-1.012	1.73e-75
ABHD6	ENSG00000163686.13	-1.147	2.24e-75
TUBA1B	ENSG00000123416.15	1.006	2.4e-75
NR4A1	ENSG00000123358.19	-2.801	2.46e-75
NISCH	ENSG00000010322.15	-1.142	2.55e-75
MAN2A2	ENSG00000196547.14	-1.413	2.63e-75
TCEAL2	ENSG00000184905.8	-1.895	3.03e-75
RPGR	ENSG00000156313.12	-1.303	3.35e-75
RP11-23P13.6	ENSG00000174171.5	-1.571	4.68e-75
CEBPD	ENSG00000221869.4	-2.377	4.86e-75
ABLIM3	ENSG00000173210.19	-2.162	5.54e-75
FLRT2	ENSG00000185070.10	-1.709	6.95e-75
GPM6B	ENSG00000046653.14	-1.687	7.68e-75
MMP9	ENSG00000100985.7	3.199	7.79e-75
TMEM37	ENSG00000171227.6	-1.596	8.49e-75
JAM3	ENSG00000166086.12	-1.265	8.61e-75
ARID5A	ENSG00000196843.15	-1.721	9.03e-75
MT1L	ENSG00000260549.1	-2.03	9.67e-75
RNF125	ENSG00000101695.8	-1.083	9.7e-75
MGAT3	ENSG00000128268.11	-1.465	1.07e-74
ADAT2	ENSG00000189007.15	-1.185	1.27e-74
RP11-171I2.4	ENSG00000271141.1	-1.014	1.4e-74
CRIM1	ENSG00000150938.9	-1.491	1.46e-74
NTRK3	ENSG00000140538.16	-2.111	1.49e-74
GNG2	ENSG00000186469.8	-1.27	1.61e-74
SYNPO	ENSG00000171992.12	-1.322	1.79e-74
ARHGEF10	ENSG00000104728.15	-1.134	2.74e-74
TEX41	ENSG00000226674.8	-1.074	3e-74
EML3	ENSG00000149499.11	-1.473	3.15e-74
ILDR1	ENSG00000145103.12	1.668	3.57e-74
WNT11	ENSG00000085741.12	-2.639	4.07e-74
TUFT1	ENSG00000143367.15	1.487	4.32e-74
ZNF219	ENSG00000165804.15	-1.509	4.58e-74
LIG1	ENSG00000105486.13	1.007	5.58e-74
TNFSF4	ENSG00000117586.10	1.215	5.82e-74
SEC23B	ENSG00000101310.14	1.343	1.08e-73
HSPA12A	ENSG00000165868.12	-1.156	1.21e-73
SCRN2	ENSG00000141295.13	-1.374	1.49e-73
IL6	ENSG00000136244.11	-2.407	1.67e-73
P3H2	ENSG00000090530.9	-1.402	1.72e-73
PLTP	ENSG00000100979.14	-1.368	1.93e-73
PDGFRA	ENSG00000134853.11	-1.683	1.95e-73
TGFB1I1	ENSG00000140682.18	-1.337	2.04e-73
LIX1L	ENSG00000271601.3	-1.037	2.13e-73
SEMA3D	ENSG00000153993.13	-1.082	2.18e-73
COPB2	ENSG00000184432.9	1.194	2.41e-73
EGFL8	ENSG00000241404.6	-1.778	3.03e-73
S100A14	ENSG00000189334.8	3.313	3.97e-73
SOX5	ENSG00000134532.15	-1.16	4.21e-73
LGALS4	ENSG00000171747.8	-1.016	5.03e-73
SORD	ENSG00000140263.13	2.132	5.85e-73
GLYCTK	ENSG00000168237.17	-1.144	7.31e-73
TMED2	ENSG00000086598.10	1.302	7.54e-73
GULP1	ENSG00000144366.15	-1.532	8.72e-73
SIAH2	ENSG00000181788.3	1.605	8.89e-73
CFLAR	ENSG00000003402.19	-1.317	9.91e-73
HOXC13	ENSG00000123364.4	2.337	1.08e-72
ANGPTL2	ENSG00000136859.9	-1.468	1.28e-72
MPDZ	ENSG00000107186.16	-1.134	1.5e-72
AAGAB	ENSG00000103591.12	1.198	1.78e-72
S100P	ENSG00000163993.6	4.113	1.81e-72
TMEM57	ENSG00000204178.9	1.044	1.81e-72
GRAMD3	ENSG00000155324.9	-1.347	1.87e-72
OLA1	ENSG00000138430.15	1.395	1.88e-72
MIF	ENSG00000240972.1	1.204	2.05e-72
CTIF	ENSG00000134030.13	-1.091	2.48e-72
POGK	ENSG00000143157.11	1.124	2.59e-72
RP11-69E11.4	ENSG00000182109.7	-1.694	2.61e-72
EPB41L4A-AS1	ENSG00000224032.6	-1.1	2.86e-72
ARMC9	ENSG00000135931.17	1.176	2.94e-72
SLC25A18	ENSG00000182902.13	-1.841	3.49e-72
SMKR1	ENSG00000240204.2	1.835	3.91e-72
PELI1	ENSG00000197329.11	-1.265	4.98e-72
PLA2G4A	ENSG00000116711.9	-1.351	5.14e-72
ROGDI	ENSG00000067836.12	1.353	5.2e-72
ZNF28	ENSG00000198538.10	1.308	5.3e-72
RAB3D	ENSG00000105514.7	1.732	5.75e-72
MYO5B	ENSG00000167306.18	1.663	5.89e-72
DBF4	ENSG00000006634.7	1.106	8.65e-72
PLA2G6	ENSG00000184381.18	-1.958	8.77e-72
ARL4A	ENSG00000122644.12	-1.232	9.17e-72
RP13-104F24.3	ENSG00000265298.1	-1.718	9.3e-72
CCL11	ENSG00000172156.3	1.048	1.02e-71
WIF1	ENSG00000156076.9	-2.544	1.04e-71
ISG15	ENSG00000187608.8	2.341	1.12e-71
CLIC2	ENSG00000155962.12	-1.225	1.13e-71
PCCB	ENSG00000114054.13	1.203	1.28e-71
DLL4	ENSG00000128917.6	-1.262	1.29e-71
EGFL7	ENSG00000172889.15	-2.531	1.31e-71
GFOD1	ENSG00000145990.10	-1.269	1.5e-71
ARHGEF28	ENSG00000214944.9	-1.043	1.53e-71
MECOM	ENSG00000085276.17	-1.41	1.53e-71
CAPG	ENSG00000042493.15	1.418	1.64e-71
GAS1	ENSG00000180447.6	-1.651	1.94e-71
POSTN	ENSG00000133110.14	2.61	2e-71
L3MBTL4	ENSG00000154655.14	-1.428	2.12e-71
KB-1572G7.2	ENSG00000273000.5	-1.153	2.28e-71
MAP3K8	ENSG00000107968.9	-1.434	2.61e-71
ABI3BP	ENSG00000154175.16	-2.112	2.78e-71
HOXD-AS2	ENSG00000237380.6	-1.303	3.04e-71
EDN1	ENSG00000078401.6	-1.762	3.3e-71
RGS2	ENSG00000116741.7	-1.907	3.49e-71
RN7SKP70	ENSG00000252464.1	-1.289	3.69e-71
TMEM14A	ENSG00000096092.5	1.035	3.79e-71
C3orf67	ENSG00000163689.18	1.098	4.21e-71
ITGA10	ENSG00000143127.12	-1.5	4.3e-71
CCDC152	ENSG00000198865.9	-1.184	4.38e-71
PAK6	ENSG00000259288.5	1.616	4.4e-71
ID1	ENSG00000125968.8	-1.868	4.45e-71
SKA2	ENSG00000182628.12	1.072	5.38e-71
UBE2N	ENSG00000177889.9	1.088	5.4e-71
WASH7P	ENSG00000227232.5	-1.477	6.43e-71
KIAA0355	ENSG00000166398.12	-1.027	6.81e-71
RP11-175B9.3	ENSG00000236439.4	-2.122	8.43e-71
ZNF677	ENSG00000197928.10	-1.47	1e-70
RP11-1000B6.3	ENSG00000261064.1	-1.09	1.05e-70
FAM184A	ENSG00000111879.18	-1.217	1.34e-70
NMNAT2	ENSG00000157064.10	-1.592	1.48e-70
F11R	ENSG00000158769.17	1.438	1.7e-70
RP11-203M5.7	ENSG00000258515.1	-1.069	2.19e-70
IKBKE	ENSG00000263528.7	1.166	2.27e-70
TSTD1	ENSG00000215845.10	1.354	2.37e-70
ADM5	ENSG00000224420.3	-1.331	2.45e-70
PAPLN	ENSG00000100767.15	-1.395	2.7e-70
SMTN	ENSG00000183963.18	-1.543	2.94e-70
CYTL1	ENSG00000170891.10	-1.321	2.99e-70
RPS6KA2	ENSG00000071242.11	-1.227	3.05e-70
FANCD2	ENSG00000144554.10	1.059	3.18e-70
SRXN1	ENSG00000271303.1	1.059	3.51e-70
MSX1	ENSG00000163132.6	-1.42	3.51e-70
CFI	ENSG00000205403.12	-1.415	3.78e-70
CIB1	ENSG00000185043.10	1.008	3.88e-70
MMD	ENSG00000108960.7	-1.453	4.51e-70
LINC00893	ENSG00000241769.7	-1.888	4.92e-70
NKTR	ENSG00000114857.17	-1.682	7.04e-70
EME1	ENSG00000154920.14	1.03	7.65e-70
TIPRL	ENSG00000143155.12	1.026	7.72e-70
RP11-303E16.2	ENSG00000261061.1	1.199	7.84e-70
CCDC84	ENSG00000186166.8	-1.51	8.8e-70
GSPT1	ENSG00000103342.12	1.136	9.21e-70
SPNS2	ENSG00000183018.8	-1.857	1.05e-69
ALDOC	ENSG00000109107.13	-1.827	1.15e-69
RP11-415J8.3	ENSG00000225313.5	-1.49	1.16e-69
APOC4-APOC2	ENSG00000224916.8	2.148	1.33e-69
C9orf116	ENSG00000160345.12	2.041	1.35e-69
SGK1	ENSG00000118515.11	-1.29	1.39e-69
TMEM79	ENSG00000163472.18	1.166	1.72e-69
CCDC136	ENSG00000128596.16	-1.05	1.86e-69
OVOL1	ENSG00000172818.9	1.721	1.92e-69
KANK2	ENSG00000197256.10	-1.289	1.96e-69
FMNL2	ENSG00000157827.19	-1.377	1.98e-69
RPS10-NUDT3	ENSG00000270800.1	1.28	2.34e-69
CDKN2C	ENSG00000123080.10	-1.107	2.34e-69
GIMAP7	ENSG00000179144.4	-1.511	2.83e-69
RP11-536O18.1	ENSG00000226197.2	-1.644	3.03e-69
JUN	ENSG00000177606.6	-1.747	3.05e-69
LONRF1	ENSG00000154359.12	-1.203	3.12e-69
PHLDB2	ENSG00000144824.19	-1.582	3.85e-69
HES6	ENSG00000144485.10	1.451	3.88e-69
TAGLN	ENSG00000149591.16	-1.614	4.45e-69
RP11-805J14.5	ENSG00000254721.1	1.339	4.48e-69
CORO2A	ENSG00000106789.12	1.668	4.61e-69
ARF3	ENSG00000134287.9	1.184	5.14e-69
PI4KAP1	ENSG00000274602.4	-1.923	5.65e-69
VANGL1	ENSG00000173218.14	1.524	6.12e-69
EPS8	ENSG00000151491.12	-1.4	7.65e-69
F8	ENSG00000185010.13	-1.082	8.3e-69
SNHG22	ENSG00000267322.2	-1.226	8.6e-69
CREB3L4	ENSG00000143578.15	1.815	9.01e-69
TDO2	ENSG00000151790.8	1.461	1.01e-68
ADCY3	ENSG00000138031.14	-1.488	1.17e-68
KDF1	ENSG00000175707.8	1.077	1.36e-68
CLTC	ENSG00000141367.11	1.173	1.44e-68
SGCA	ENSG00000108823.15	-1.187	1.57e-68
SOCS2	ENSG00000120833.13	-2.111	1.76e-68
SMIM22	ENSG00000267795.5	2.596	1.87e-68
TMEM47	ENSG00000147027.3	-1.505	2.04e-68
SYDE1	ENSG00000105137.12	-1.25	2.36e-68
DCN	ENSG00000011465.16	-2.089	2.43e-68
TP63	ENSG00000073282.12	-1.971	2.45e-68
IFFO1	ENSG00000010295.19	-1.696	2.51e-68
GRHL2	ENSG00000083307.10	1.516	2.52e-68
HOXC-AS1	ENSG00000250451.5	-1.205	2.84e-68
FRMD3	ENSG00000172159.15	-1.493	2.98e-68
MID1	ENSG00000101871.14	-1.655	3.38e-68
CEBPA	ENSG00000245848.2	-1.759	3.39e-68
MICAL2	ENSG00000133816.13	1.548	3.76e-68
NCALD	ENSG00000104490.17	-1.583	3.88e-68
FAM102A	ENSG00000167106.11	1.278	4.01e-68
TJP3	ENSG00000105289.14	1.752	4.41e-68
NAV2-AS1	ENSG00000254894.1	-1.477	4.51e-68
OAF	ENSG00000184232.8	-1.236	4.69e-68
CCL28	ENSG00000151882.11	-2.605	4.78e-68
RBMS1	ENSG00000153250.17	-1.173	5.46e-68
SELP	ENSG00000174175.16	-1.932	5.62e-68
DDIAS	ENSG00000165490.12	1.246	5.81e-68
MCM10	ENSG00000065328.16	1.313	6.01e-68
HIST1H2AM	ENSG00000278677.1	1.345	6.63e-68
NPIPP1	ENSG00000188599.17	-1.297	6.7e-68
TDRKH	ENSG00000182134.15	1.345	6.93e-68
NCAPG2	ENSG00000146918.19	1.224	7.85e-68
MRPS35	ENSG00000061794.12	1.093	9.64e-68
RAB3C	ENSG00000152932.7	-1.464	1.01e-67
COL17A1	ENSG00000065618.16	-3.023	1.01e-67
AMOTL1	ENSG00000166025.17	-1.155	1.1e-67
DOPEY2	ENSG00000142197.12	1.648	1.15e-67
TMEM241	ENSG00000134490.13	1.275	1.17e-67
EVA1C	ENSG00000166979.12	-1.378	1.32e-67
RAB11FIP4	ENSG00000131242.15	1.692	1.51e-67
ISG20L2	ENSG00000143319.16	1.286	1.72e-67
GJA4	ENSG00000187513.8	-1.63	1.74e-67
GMPS	ENSG00000163655.15	1.13	1.76e-67
SULF1	ENSG00000137573.13	1.908	1.81e-67
RP11-863P13.3	ENSG00000261327.4	1.106	1.97e-67
GIMAP6	ENSG00000133561.15	-1.365	1.97e-67
SLC25A37	ENSG00000147454.13	-1.288	2.3e-67
EMX2	ENSG00000170370.11	-1.081	2.49e-67
CPAMD8	ENSG00000160111.12	-1.906	2.51e-67
FLNC	ENSG00000128591.15	-1.27	2.61e-67
SH3BP5	ENSG00000131370.15	-1.097	2.68e-67
ACTA2	ENSG00000107796.12	-1.693	2.76e-67
UBE2MP1	ENSG00000261461.1	1.361	2.83e-67
RPL23AP49	ENSG00000243422.1	-1.078	3.21e-67
CYP2D7	ENSG00000205702.10	-1.177	3.28e-67
CTC-529I10.2	ENSG00000227782.2	-1.119	3.79e-67
FYN	ENSG00000010810.17	-1.469	4.18e-67
TUBB6	ENSG00000176014.12	-1.228	4.44e-67
PRUNE	ENSG00000143363.15	1.09	4.66e-67
PRR36	ENSG00000183248.11	1.719	4.93e-67
RP11-20O24.4	ENSG00000244716.3	-1.15	5.24e-67
IFI6	ENSG00000126709.14	2.562	5.28e-67
MARVELD2	ENSG00000152939.14	1.95	6.43e-67
SH2D3C	ENSG00000095370.19	-1.305	6.6e-67
BPNT1	ENSG00000162813.17	1.341	6.79e-67
NFIB	ENSG00000147862.14	-1.467	7.57e-67
PLEKHM1P	ENSG00000214176.9	-1.401	7.58e-67
VDAC1P8	ENSG00000229036.7	-1.006	8.9e-67
FANCA	ENSG00000187741.14	1.233	1.13e-66
ADAMTS10	ENSG00000142303.13	-2.272	1.3e-66
NTPCR	ENSG00000135778.11	1.046	2.2e-66
ECHDC3	ENSG00000134463.14	-1.03	2.33e-66
NKAIN1	ENSG00000084628.9	3.051	2.85e-66
KIAA1524	ENSG00000163507.13	1.179	3.29e-66
OR2A9P	ENSG00000228960.5	-1.014	3.44e-66
AC005152.3	ENSG00000228639.6	-3.385	3.92e-66
HNRNPF	ENSG00000169813.16	1.022	3.94e-66
CTC-529I10.1	ENSG00000275413.1	-1.119	4.36e-66
CTD-2510F5.4	ENSG00000265415.1	1.315	4.42e-66
RP11-350N15.4	ENSG00000255201.1	-2.013	4.46e-66
GS1-114I9.1	ENSG00000272638.1	-1.2	4.52e-66
UBE2SP1	ENSG00000233966.1	1.131	4.81e-66
MYEOV	ENSG00000172927.7	-2.102	5.37e-66
RP11-138I1.4	ENSG00000265401.1	1.538	5.56e-66
PTGER4	ENSG00000171522.5	-1.193	6.63e-66
CFH	ENSG00000000971.15	-1.522	6.88e-66
CLDN7	ENSG00000181885.18	1.381	7.36e-66
TUB	ENSG00000166402.8	-1.277	7.36e-66
FAM193B	ENSG00000146067.15	-1.626	8.05e-66
MRC1	ENSG00000260314.2	-1.615	8.96e-66
ERBB3	ENSG00000065361.14	1.601	9.1e-66
SYNE4	ENSG00000181392.14	1.327	1.12e-65
PMVK	ENSG00000163344.5	1.086	1.36e-65
EFCAB13	ENSG00000178852.15	-1.1	1.36e-65
TCF7L1	ENSG00000152284.4	-1.58	1.38e-65
DRD2	ENSG00000149295.13	-1.133	1.39e-65
GPRC5B	ENSG00000167191.11	-1.402	1.4e-65
CXCL11	ENSG00000169248.12	2.276	1.53e-65
C2orf15	ENSG00000273045.5	1.411	1.67e-65
CYR61	ENSG00000142871.15	-2.014	2.21e-65
TMEM254	ENSG00000133678.13	1.342	2.4e-65
RP11-87H9.4	ENSG00000280077.1	-1.109	2.71e-65
GPSM2	ENSG00000121957.12	1.2	3.39e-65
DNAJA1	ENSG00000086061.15	1.033	3.46e-65
DENND1C	ENSG00000205744.9	1.158	3.61e-65
SIX4	ENSG00000100625.8	1.542	3.97e-65
ERMP1	ENSG00000099219.13	1.591	4.34e-65
PDGFA	ENSG00000197461.13	-1.07	4.7e-65
KSR1	ENSG00000141068.13	-1.484	4.94e-65
AC005104.3	ENSG00000223374.1	-1.067	5.23e-65
SNCG	ENSG00000173267.13	-2.377	5.51e-65
FAM156A	ENSG00000268350.7	-1.349	5.86e-65
C15orf48	ENSG00000166920.10	2.883	6.01e-65
RARRES2	ENSG00000106538.9	-1.882	6.18e-65
TLR4	ENSG00000136869.13	-1.281	6.63e-65
CD9	ENSG00000010278.11	1.131	6.74e-65
ARMCX4	ENSG00000196440.11	-1.228	7.29e-65
PDE1A	ENSG00000115252.18	-1.003	7.8e-65
MT-CYB	ENSG00000198727.2	-1.35	9.35e-65
LEF1	ENSG00000138795.9	1.462	1.01e-64
AC009120.6	ENSG00000259972.2	-1.179	1.28e-64
RBM5	ENSG00000003756.16	-1.254	2.09e-64
SULT1C4	ENSG00000198075.9	-1.344	2.18e-64
RP11-295G20.2	ENSG00000233461.5	1.116	2.36e-64
FAM229A	ENSG00000225828.1	-1.638	3.73e-64
PLA2G4B	ENSG00000243708.8	-1.657	4.4e-64
TLL1	ENSG00000038295.7	-1.064	4.45e-64
SERPINF2	ENSG00000167711.13	-1.649	5.21e-64
TMEM255B	ENSG00000184497.12	-1.769	5.78e-64
HACD3	ENSG00000074696.12	1.817	6e-64
MITF	ENSG00000187098.14	-1.246	6.55e-64
PFKFB3	ENSG00000170525.18	-1.611	6.84e-64
HSPH1	ENSG00000120694.19	1.086	7e-64
RP11-347C12.10	ENSG00000260219.2	1.353	7.7e-64
MT-ND2	ENSG00000198763.3	-1.532	9.19e-64
TMEM125	ENSG00000179178.10	1.228	1.1e-63
SLC25A10	ENSG00000183048.11	1.137	1.21e-63
MAPK11	ENSG00000185386.14	-1.454	1.22e-63
CPM	ENSG00000135678.11	-1.886	1.27e-63
AC104667.3	ENSG00000234949.2	1.113	1.28e-63
COPA	ENSG00000122218.14	1.263	1.31e-63
CYB561D2	ENSG00000114395.10	1.091	1.34e-63
HIST1H4H	ENSG00000158406.3	2.267	1.53e-63
RP11-480I12.5	ENSG00000214796.8	1.318	1.72e-63
RASL11A	ENSG00000122035.6	-1.625	1.84e-63
APOC2	ENSG00000234906.8	2.046	2.05e-63
MET	ENSG00000105976.14	-1.355	2.16e-63
PLAUR	ENSG00000011422.11	1.432	2.24e-63
ST14	ENSG00000149418.10	1.427	2.25e-63
GBE1	ENSG00000114480.12	-1.166	2.45e-63
ADGRL2	ENSG00000117114.19	-1.366	2.55e-63
NRAV	ENSG00000248008.2	1.208	2.98e-63
RP11-356J5.12	ENSG00000250303.3	-1.099	2.98e-63
NCAM1	ENSG00000149294.16	-1.35	3.34e-63
ZACN	ENSG00000186919.12	3.104	3.41e-63
NME2	ENSG00000011052.21	1.456	3.99e-63
CHST9	ENSG00000154080.12	-1.082	4.24e-63
[truncated: 1,557 more rows]

## Sheet: traning set2
Gene symbol
ERBB2
ESR1
PGR
BRCA1
CYP19A1
TP53
EGFR
BRCA2
AKT1
BCL2
VEGFA
CCND1
MAPK1
CISH
TGFB1
CDH1
IGF1
EGF
MMP9
SLN
BAX
ESR2
ZNF469
INS
tor
CDKN1A
ABCG2
CD44
MYC
PTEN
MKI67
COX2
TNF
NFKB1
PIK3CA
SRC
AIS
HCP5P3
MMP2
IL6
IGF1R
ROS1
Erbb2
CD24
ABCB1
PIK3CG
STAT3
COL11A2
HIF1A
AR
CSF3
ERBB3
LEP
SSSCA1
COX5A
PARP1
ATM
MUC1
TAM
KRT5
CXCR4
PGP
PRL
CASP3
PIK3CB
EPHB2
IGFBP3
MAPK8
VIM
PLAU
CTNNB1
IL8
PTK2
CHEK2
FAS
SERPINE1
CDKN2A
GNRH1
MAPK3
CD8A
ITK
CDK2
CD4
JUN
KRT19
RB1
VDR
BCL2L1
ALB
RERG
P704P
CYP2D6
CDKN1B
FGFR2
CASP8
ABCB6
TCEAL1
SHBG
CXCL12
KDR
TIMP1
CDK4
IFNG
PVRL1
SP1
GSTP1
ERVK2
MMP1
Abcg2
YY2
CD34
MIB1
TNFSF10
PCNA
MET
SHE
TFF1
HGS
GSTM1
TOP2A
MDM2
ARMC9
CYP1A1
EPCAM
ADIPOQ
CCNB1
MAP2K3
ZNF77
CDK1
CTSD
SLC22A3
NCOA3
IL10
SH3PXD2A
CCNA2
ARHGEF5
WNK2
HBB
IL2
TERT
FOS
PPARG
RAD51
ERBB4
KRT3
SCGB2A1
VEGFC
IL1B
RASSF1
GSTK1
AHR
CRP
WRAP53
CEACAM7
IGF2
SOD2
TWIST1
HDAC9
TNFRSF8
Akt1
POLM
WDR83
ABCC1
TNFSF11
PSMF1
DYT10
FGF2
GSTT1
STUB1
PALB2
CAV1
HRAS
PSG2
FRTS
ALDH1A1
CAT
HGF
PTHLH
COMT
GATA3
NOTCH1
KRIT1
PIK3R1
AKR1B1
XRCC1
GSK3B
APC
RHOA
BRD2
MAP2K4
RELA
RPS6KB1
MIR21
CYP17A1
FLT1
JAK2
E2F1
ENG
PTGS2
RAC1
SH3BP4
FOXP3
FASLG
FASN
KRT14
PLAT
TYMS
HSP90AA1
ERAL1
TOX3
TYMP
WNT1
Esr1
IRS1
MTHFR
STAT5B
PRDX2
BEST1
CA9
GPER
MCL1
PLAUR
CASP9
GNRH2
FOXA1
SCN10A
NR4A1
PECAM1
PIK3CD
RARA
MMRN1
GSTA5
IL4
KIT
LIG4
NFKBIA
Egfr
ZHX2
ANXA5
DNMT1
EPO
JUND
CCL2
Vegfa
KAT2B
COX6C
CYP27A1
BECN1
TUBA8
SNAI2
XRCC3
RERE
AVP
CEACAM3
FOXO3
HSP90AB1
MAPK10
SULT1A1
Brca1
BRIP1
XIAP
STS
SERPINB5
SERPINE2
SPP1
Ccnd1
Trp53
BRMS1
NBN
NOS2
RHO
SLC2A1
P4HA2
TAS2R64P
BAD
CDC42
CDK6
EP300
RAF1
ZEB1
TIMP2
TNFRSF10B
PRAP1
NA
PRKCA
RARB
STAT1
Pgp
CYP1B1
CYP3A4
HDAC1
SOAT1
TIE1
EIF2AK3
SMUG1
NAT2
ICAM1
LEPR
MAP3K1
SMAD3
BCL2L11
BAK1
CSF1
FANCC
HSPA4
SLC5A5
SOD1
TBX1
BMP6
CCND2
CREM
DPYD
JUNB
PRLR
S100A6
SFRS5
STAR
NCOA1
ODZ1
CCNE1
NME1
PPARA
MAP2K1
TNFRSF11A
Mmp9
CAD
EIF4E
EZH2
F2
PDGFRB
PTPRC
SNAI1
TFDP1
HSPA5
KRT18
SGCG
STAT5A
TXK
Ifng
BID
COX7C
MAPK14
NRG1
HSPB1
SCGB2A2
MSH2
Pgr
STK38L
CYCS
JAG1
ALPPL2
AREG
HSD17B1
IFNA1
MMP14
POU5F1
RPA1
ST8SIA4
CIB1
Cd4
COX2
MAP1LC3A
CISD2
AKT2
HBG2
MAPT
AURKA
NR1I2
BCAR1
Cd44
ADM
ETS1
FOXM1
ID1
MLH1
SKP2
STK11
CDK5R1
PPIG
PHB2
TRAM1
CDC25C
DDIT3
HIST1H1A
INSR
LOX
MMP7
PTH
SOX2
TFAP2A
UBE3C
D4S234E
CEACAM5
NQO1
ERCC2
SFN
PAK1
RET
WHSC1
RHOC
DNMT3B
GAPDH
GLI1
GRB2
GRB7
HRG
KRT17
LSP1
SMAD4
MMP13
PLG
SHC1
NPEPPS
Cd24a
Abcb1b
MIR155
TRAP
CREBBP
DDT
PTK2B
FGFR1
HDC
KRT8
NOS3
PXN
RENBP
CCL5
SFRP1
XCL2
TGFA
TYRP1
PDPN
CKAP4
Pik3r1
HPGDS
MIR200C
APP
BARD1
BMI1
EGR1
FGR
FHIT
FN1
HDLBP
LIPA
SMAD2
NFE2L2
MAPK9
SYK
TXN
WT1
TNFRSF10A
ECD
Il6
MUC16
ACTB
CD68
CHEK1
HTC2
IL2RA
KRAS
CYP4F3
MMP3
ODC1
PDK1
POR
REV3L
SPTBN1
THBS1
PROM1
ZEB2
AKAP2
Casp3
Tgfb1
TWISTNB
Crtc1
MIR10B
DST
STN
CPM
EIF4EBP1
FIGF
TNC
IGFBP1
IK
MDM4
NPTX1
PRKAA1
MAP2K2
PRS
SDC1
TIMP3
HPSE
Bcl2
Tnf
SIRT1
ADHFE1
ABL1
RUNX2
ABCC2
H2AFX
IRF1
MT1E
MUC3A
OGG1
PSMD9
SP3
WNT5A
IRS2
AIFM1
Mki67
RAD54B
H2BFS
CDC25A
CTAA1
CYP1A2
CYP3A5
ACE
NR3C1
IKBKB
NOVA2
YBX1
PPP3R1
S100A4
ADAM17
NRP1
CFLAR
ZNF238
Abcb1a
Stat3
TBC1D9
Mapk1
PDILT
MIR221
NAT1
NR0B1
CD40LG
CREB1
ELAVL1
ERCC1
FCGR3A
IDO1
ITGA6
NCAM1
NEUROD1
PLK1
NCOR1
Igf1
Il2
AFP
CSF1R
DPH1
HBEGF
ELF3
ETV4
FLT4
GSTZ1
IGFBP2
MIF
MRC1
MTNR1A
MTX1
TNFRSF11B
PIN1
PPP2R4
PTK6
TCF4
TFRC
EZR
SPHK1
Nfkb1
NKRF
BRCA3
MTDH
TC2N
OPN1SW
COX8A
CYR61
MPO
NPY6R
SST
TOP1
XBP1
RAD50
ras
Cxcl12
TH1L
POLE4
MMP27
SCGB3A1
ADC
ALCAM
AMH
BIRC5
CASP7
CLU
DAP
FANCD2
FGF1
HMOX1
IGFBP5
ITGB1
KISS1
KITLG
MYB
PIP
TLR1
VTN
ZNF135
EIF3A
NCOR2
Cxcr4
Egf
Mdm2
Trp53-ps
TINAGL1
CDAN1
ANXA1
APEX1
BMP2
CD14
CD40
CRYAB
CTTN
IFI27
IL1A
JAK1
LDHBL2
COX1
ROCK1
SELE
SNCG
TF
TGFB2
ZFP36
FOSL1
FADD
Cdh1
Kdr
Tnfsf11
PRSS22
C7orf49
MIR205
BP1
AGTR1
BIRC3
BMP1
CDH2
CTGF
ATN1
HSD17B2
HSPB2
CXCL10
NF1
PI3
SELPLG
SULT1E1
TCF12
TSHR
TTR
YY1
KLF4
FGFBP1
Brca2
Lep
PSD4
SLC17A5
ADIPOR1
ERVK6
MAP1LC3B
SLC13A5
ARSH
AES
ALDH3B1
ANXA2
BIRC2
BSG
CYP2C9
FOXO1
GJA1
IL1RN
ILK
ITGB3
KRT7
STMN1
SMAD1
MGMT
MRE11A
MST1R
PRKAA2
MAPK11
PTS
RBBP4
RORC
S100A7
TBXAS1
TRA@
TFAP2C
TP73
UBE2D3
VCAM1
HIST1H4G
MBTPS1
GREB1
Bax
Cish
Mmp2
Ptgs2
KRT20
GORASP1
RSS
MIR200B
MIR222
BACH1
BMP7
CAPZB
CBR1
CTLA4
CTSB
CYP24A1
EDN1
ETV2
FGFR4
XRCC6
GYPA
HSF1
IBSP
NGF
NOTCH4
P4HB
PC
RAD51C
RAD51L1
REL
SPARC
TPO
XRCC2
MTA1
GDF15
MRPS30
Parp1
COG2
SPDEF
Ddx41
TMPRSS13
ANIB1
STK32C
MIR17
MIR206
ANGPT2
B2M
CCND3
CYP2C19
DHFR
DUSP1
FOXC1
HSPG2
IL11
ISG20
MVD
NGFR
NHS
SERPINB2
MAPK13
PSEN2
RALA
TP53BP1
XRCC5
HDAC6
CCNO
Csf1
DKK1
SEC14L2
UTP20
SETD2
SLC45A2
CXCR7
PDXP
CDH26
DDIT4L
PAR1
Alms1
MIR34A
ABCA4
APOE
BAG1
BNIP3
TSPO
CD80
CD86
CD69
CDKN2B
CCR7
CRABP1
CSK
CTAG1B
CYP2B6
DFFA
GRN
MSH6
IL18
LCN2
PRKDC
PTPN11
S100A8
SHH
TGFBR1
UBC
UGCG
MLRG
GRAP2
RGS6
MSLN
NDRG1
Vim
BLNK
TPRG1
MIR145
NPS
APOA1
BIK
BUB1B
CASR
CD9
CD38
CGA
CLDN4
CLDN7
CST6
GADD45A
MEGF9
EPOR
ERCC4
ESRRA
FGF7
NR5A2
CXCL1
HLA-A
HLA-G
IGF2R
LDHA
LPA
MME
MMP8
MMP11
MTNR1B
SCN5A
SCN9A
TAT
TFF3
TNFRSF1A
TRPS1
VIP
HDAC3
CCNE2
LGI1
TIAF1
MVP
HOXB13
AKAP13
Ctnnb1
Il10
Pecam1
Tnfsf10
KDM1A
SIRT4
CD274
GDE1
WWOX
DIABLO
3110062M04Rik
NANOG
ANTXR2
MIR146A
HBCBP
ACPP
ALPP
RHOH
BRAF
DDR1
RUNX1
CD19
CD81
CDH13
CRH
DNMT3A
FANCB
FGD1
MTOR
GEM
GLB1
GSR
HAL
HDAC2
HLA-E
HMGCR
IFNB1
LBR
MCAM
MT1F
MT1H
MTR
MX1
NOTCH2
NT5E
NTF3
NTRK1
PDGFRA
PHB
SLC9A1
SSTR2
SULT2A1
TGM2
VWF
ZNF217
BCAR3
TP63
SOCS3
CD83
MMP20
SLC4A7
TRAP1
AGR2
CTCF
DCTN6
LYVE1
BTG3
IL24
Hif1a
Pten
PELP1
BBC3
HSD17B11
UGT1A1
Sln
MIR210
MIR27A
PPR
ACACA
ATF4
AXL
BCL6
BCR
BMP4
BTF3L1
CALCR
CD1A
CDKN1C
CPA1
ATF2
ETS2
FOSB
GCLC
GSTA1
HIST1H1C
HADHA
HIC1
HES1
HSD11B1
IARS
ID2
IL13
LDLR
LMNA
LTA
MAGEA3
MT2A
MTRR
CEACAM6
NCL
NEK2
OSM
PDC
RRM2
S100P
CCL16
CCL21
XCL1
SREBF1
TGFBR2
XPC
SOCS1
WISP3
ENDOU
DIRAS3
ATG5
CFDP1
PGRMC1
YWHAQ
Cdkn1a
Itk
Muc1
Plau
PSAT1
DDX41
DLL4
IL17RB
NLRP2
PRRT2
T-SP1
IL28B
INSC
MSMP
HSS
ATF3
ATP5E
ATR
CA2
CALR
RUNX3
CHKA
CHUK
CKM
CNR1
DCN
DMPK
ECE1
EDNRA
EPHA2
ELK3
ETV3
FOXC2
GHR
GRK4
GPX1
GSN
HPR
IGFBP4
CXCR1
CD82
KRT1
LTK
MAD2L1
MSN
MYBL2
NFKB2
NTSR1
PEBP1
PITX2
PLD1
PPP4C
MAPK7
PTPN1
RARRES1
S100A9
S100B
SHMT1
CNTN2
TERF1
TLR4
WAS
ABCC3
CD163
AKT3
NCOA2
NES
Cdkn1b
Igf1r
Il2ra
Il4
Prl
Src
Tshr
Mapk14
PDCD4
MYLIP
CCL28
NCOA5
SIL1
Crtc2
H19
Np4
MIR410
ACVR1B
AGT
ANPEP
APOD
ARF6
ATP1B2
KLF5
CD79A
CDH5
CHI3L1
CCR5
COL8A2
CTNND1
CTSL1
DNTT
E2F4
ELK1
ENO1
EPHB4
ETV5
FCN2
FKBP4
FYN
GNRHR
CXCR3
GPT
HAS1
HAS2
HLA-DRB1
HPGD
IGFBP7
IGSF1
CXCR2
EIF6
LGALS3
CXCL9
NOTCH3
PAEP
PFN1
PGF
PON1
POU1F1
PROS1
PTCH1
RASA1
S100A1
SFRP2
SLC4A3
SMARCA1
SMO
SP4
TBX3
TJP1
TK1
PPM1D
SQSTM1
MBD2
PTTG1
SLIT2
MAMLD1
NAMPT
YAP1
KDM5B
LILRB1
PPARGC1A
Ephb2
Hgf
Jun
Ccl2
Foxp3
Tcl1
Vdr
SLC39A6
EIF2C2
PYCARD
CSAD
ENAH
LGALS14
PDIK1L
MIR200A
MIR335
ABL2
ADRB2
ALDH3A1
BCS1L
BDNF
BLM
C3
CBL
CD5L
MS4A1
CDH3
CDH11
CDR1
CHGA
CTSK
CTSL2
CYP2E1
DAPK1
EDNRB
EPRS
F2RL1
GJA8
HMGA1
HNF4A
HSPD1
IAPP
ID4
IL15
IL17A
ITGAM
ITGB4
L1CAM
LRP6
LTB
MBP
NPM1
ENPP2
POMC
PRKAB1
PSEN1
RAD52
RARS
RELB
RRM1
RXRA
SCD
SEPP1
SLC6A8
SSTR1
TRG@
TEK
TFPI
TSC2
TYRO3
CDK2AP1
AKR1C3
ADAM9
CLDN1
MSC
SLC9A3R1
ABCG1
KIAA0101
ABCC5
ATG7
PAICS
Bcl2l1
Cdk2
Cdkn2a
Erbb3
Esr2
Il1b
Itgb1bp1
Ncoa3
Notch1
Pcna
SACM1L
Insl5
SULT4A1
NOC2L
MRPS7
LEF1
TRPM7
CHPT1
SLC5A7
ABCC11
WNT3A
ANKRD30A
MUCL1
MRPL52
IL4I1
Abcg2
SCFV
ADH1C
AGRP
SERPINC1
CALM3
CAMP
CASP10
CCNH
CDC20
CDC25B
CDK7
ERCC8
CTNNA1
CUX1
CYP3A
AKR1C1
SARDH
DOCK2
E2F3
EPHB1
FGFR3
GAST
GJB2
GPI
HMMR
HP
IL7
ITGA3
ITGAL
ITPKA
KPNA2
LIMK1
SMAD7
MECP2
MST1
MUC4
DRG1
NEDD9
NOS1
NRAS
OXA1L
PAH
PARK2
PDZK1
PLD2
PLP1
PMAIP1
MED1
PPBP
PRKCD
PTGER1
PTGER4
PTPN6
RBL2
RNPEP
FSCN1
SOX9
STC1
SYP
TPM1
NR1H2
UROD
XRCC4
YWHAE
PCS
AXIN1
LMO4
WISP2
GAB2
NR1H4
EFS
TUBB3
MYL9
TXNIP
POSTN
CCL27
JTB
UBE2C
Cd34
Cd8a
Ptk2
Itgam
Met
Mmp13
ZNF365
Mapk3
Mapk8
ERVWE1
EXOSC1
COX16
TLR9
FBXW7
MRAP
RAB25
NDRG2
ODZ2
MTA3
MKL1
PLEKHB1
Nmu
WFDC12
C5orf41
MIR141
MIR203
MIR31
LOC644914
ADRA1A
KLK3
BCL2L2
BPI
BUB1
CAV2
CD2
CD47
CDC6
CTSC
AKR1C4
COX11
CTF1
DBC1
AKR1C2
EEF1B3
EPAS1
EREG
F3
FAP
FUT4
G6PD
GGT1
GH1
GHRH
GLI2
GLS
GLUD2
GZMB
HFE
IDH3A
IFNGR2
IGLL1
IL5
IL6R
ITGA5
LPL
MCM7
MCS
MMP10
MPG
MSX2
NDUFB3
NOV
NRF1
PRDX1
PDCD1
PDGFB
PDPK1
SERPINF1
PGK1
MRXS5
PKD1
PKM2
PLCG1
PMP22
PPARD
PPIA
EIF2AK2
PROC
PROX1
KLK10
PTGER2
PTPRF
PVR
RAP1A
RARG
RIEG2
S100A10
SARS
SATB1
CCL18
SDC2
SET
SIX1
SLC7A1
SLC16A1
SOS2
STAT6
TACR1
TBX2
TCF7L2
NR2F2
TGFB3
TPT1
UBE2I
UGT1A
VCL
YWHAZ
PCGF2
BTG2
ADAM12
RECK
TNFRSF10C
ARHGEF7
AURKB
FHL5
ADAMTS2
PRDX6
TOX
TUBA1B
CARM1
HBXIP
CXCL13
SLCO1B1
STARD3
COPS5
SDS
WIF1
PARK7
Aldh3a1
Eng
Fas
Mdk
Nos2
Prom1
Spp1
Timp1
Wnt1
SPEN
TAB2
RHOBTB2
CBX5
TNFRSF13B
MORC3
Akt1
DLL1
PRICKLE4
GMNN
GET4
WNT4
ODZ3
SPHK2
CYSLTR2
KLHL1
ZNF350
ZNF703
EIF2A
SPNS1
SLC22A16
SFXN1
Igk-V23
CASC4
PRIMA1
ARMC3
HEPACAM
BASE
MIR125A
MIR126
MIR195
MIR19A
MIR29A
MIR30A
MIR373
WG
MUC5B
SERPINA3
ADCY3
ANGPT1
APAF1
APOB
RHOB
ARNT
ZFHX3
AXPC1
BCL2A1
BTC
CALM1
CAST
CASP1
CCK
CD28
CD33
CD151
CDX2
CCR1
CLDN3
CRS
CTRL
CTSS
CYP11A1
CYP27B1
CD55
DBP
DLD
DLST
EEF2
EN1
EPHA1
EPHX1
ERN1
ETFA
ETV6
FBLN1
FES
FGF8
FHL2
FSHB
GLO1
GP2
GRP
GYPC
HARS
HLA-C
HSPA8
HSP90AA2
IDS
IGFALS
IGFBP6
IL6ST
IRF6
ITGA2
ITGAX
JAK3
KPNA1
KRT10
LCK
LDHB
LHCGR
LTF
LYN
MAX
CD46
CTAGE5
MLL
MUC2
MUTYH
MYLK
NFIB
NTRK2
PDGFA
PEPD
PIK3R2
PMS2
POU4F2
PPP1R3C
PPP5C
PRKCZ
MAP2K6
PRNP
KLK6
PSMB6
PSMD8
RAB4A
RAD51L3
RBBP8
TRIM27
ROM1
RORA
RPS6
SAT1
SGK1
SH3GL2
ST8SIA1
SIPA1
SLC2A4
SLC4A1
SPINT1
SRD5A2
SRF
SSTR4
SSTR5
TAF9
THY1
TLR2
TMPO
TPI1
TRAF3
HSP90B2P
TRNAE1
TTF1
TTK
TYR
UCHL1
UGT2B7
VAV1
VHL
XPO1
TRIM25
ANC
AXIN2
DEGS1
TNFRSF10D
NRP2
SOCS2
PER2
CCNA1
SLC16A3
ARHGEF1
ATG12
ARHGEF2
RPS6KA5
TXNL1
CLOCK
TRAF4
FARSB
AKR1A1
DLC1
KHDRBS1
PNMA2
AP4B1
GIPC1
HSPH1
C1QL1
MTMR11
TLK2
WWP1
Aldh1a1
Cxcl10
Smad2
RAB3GAP1
SMG1
NCSTN
HYAL4
Bcl2
Egfr
Esr1
KLK5
ODZ4
ATP2C1
DKK3
UHRF1
TRPV2
LARS
PHIP
LAPTM4B
ALG1
ARHGAP20
KIAA1524
MIER1
TP53INP2
CPAT1
HTS
ADIPOR2
VTCN1
C14orf169
PPP1R1B
KISS1R
PPARGC1B
WFDC3
Nrg1
Mex3d
TAS2R63P
LOC389036
MIR182
MIR183
MIR20A
MIR22
MIR26A1
MIR26B
MIR375
LOC500077
Bdp1
CXADRP1
env
ADA
ALK
ALPI
ANG
APLP1
ARNTL
BNIP3L
BRS3
CA4
CA12
CARS
CASP2
CASP4
CCNG1
CD36
CD59
CD63
CD74
CDA
CENPA
CENPF
RCC1
CCR4
CPD
CSF2
CTBP1
CXADR
CYP2C8
CYP2D7P1
DAB2
DACH1
DDX5
DES
DNAH8
DUSP4
E2F2
EIF4G1
ELANE
ENDOG
ENO2
ESRRB
F10
FANCA
FANCF
FCGR2A
FGA
FGF4
FOSL2
DARC
GABRP
GAD1
OPN1MW
GDNF
GHSR
GJB1
GPC3
GPC1
GPX4
H1F0
HDGF
HK2
HMBS
HMGB1
HNMT
HOXA5
HOXB9
HPRT1
HSD11B2
HYAL1
IFNA2
RBPJ
IL1R1
IL3
IL7R
INPP5D
ITGB2
LALBA
LAMP1
LIF
MAGEA1
MAL
MAS1
MCM2
ME2
MSH3
MT3
NDUFA6
NEU1
NPAS2
OCLN
PAM
PAX5
PER1
SERPINA1
PLXNA2
PPP1R10
PRKCB
MAP2K5
PTH1R
PTPN13
RAC3
RAD21
ARID4A
RBP1
RDX
RFC1
RORB
RPA2
SAFB
CCL3
SELP
SFRP5
SUV39H1
TAC1
TAZ
TEP1
NR2F1
THAS
TIAM1
TIMP4
TLR3
TNFRSF1B
TPD52
TRPC1
TSC1
TYK2
UBE3A
VASP
VIPR1
WEE1
WNT2
YES1
NRIP1
CUL1
PER3
ROCK2
NRG2
KDM4A
SART3
KEAP1
SRA1
PARP2
PTPRU
ARL4C
CLEC10A
PDLIM5
RPP40
WASF3
PAPOLA
Cdk4
Cxcr3
Abcc2
Ctsb
Dnmt1
F2
Fgf2
Flt1
Nr4a1
Igf2
Il18
Insr
Lox
Cxcl9
Mtvr2
Plaur
Pthlh
Rad51
Sykb
KLRK1
ATF6
SIRT2
DDHD2
DICER1
GRIP1
HEY1
PES1
SLC7A11
CADM1
Prl
Sod1
Bax
Egf
TXN2
POT1
TES
PHGDH
RNU1-1
SMR3A
LAMP3
B3GAT1
RNF115
IGHD1-7
PNMA3
SLC2A8
CTAG2
F11R
NIN
ZBTB7A
ZMYND10
UIMC1
CHDH
ST6GALNAC1
TRERF1
CILD2
SLC12A9
PREX1
SH3RF1
HAMP
ACD
MARCKSL1
ZBTB10
Psmd9
Tg(MMTVneu)202Mul
PPP1R3B
HSPBAP1
RNF34
Nedd4l
C17orf37
ORAI1
UBXN11
MEX3A
Mthfd1
LMTK3
CSNK1A1L
IRAK1BP1
BRI3BP
GPR155
PTRF
Pgp
CYP26C1
PAR4
MIR106B
MIR143
MIR18A
MIR196A2
MIR23B
MIR148B
MIR193B
MIR497
CCR2
LOC100128922
A2M
AADAC
ACTC1
ACTG1
ACVR1
ADAM10
AFM
AIF1
ALOX15
AMBP
AQP1
ARF1
ARHGDIA
ARHGDIB
ARRB1
ARRB2
ASAH1
ASNS
AVPR2
BCL7A
BGLAP
CEACAM1
BTG1
CA5A
CACNA1C
CBR3
CD27
CD48
CDK9
CDKN3
CEBPD
CECR
CGB
COL1A1
CR1
CRK
CSHL1
CSNK1E
CSTA
CTS1
DBT
DCC
DEFA1
DLX4
DR1
DTX1
ECM1
S1PR3
EGR3
EIF2S1
EIF4G2
ELF5
[truncated: 6,242 more rows]
